# Supplementary material for: Bis(1,3-dimethyl-1H-imidazolium) hexa­fluoro­silicate: the second monoclinic polymorph
Source: Acta Crystallogr Sect E Struct Rep Online. 2013 Jul 6;69(Pt 8):o1218–9. doi: 10.1107/S1600536813018242 (PMC3793725; doi:10.1107/S1600536813018242)
Supplement: Supplementary file 1 [file e-69-o1218-sup1.cif]

##############################################################################
#                                                                            #
# This CIF contains the data in a paper accepted for publication in          #
# Acta Crystallographica Section E. It conforms to the requirements of       #
# Notes for Authors for Acta Crystallographica Section E, and has been       #
# peer reviewed under the auspices of the IUCr Commission on Journals.       #
#                                                                            #
# Full details of the Crystallographic Information File format               #
# are given in the paper "The Crystallographic Information File (CIF):       #
# a New Standard Archive File for Crystallography" by S. R. Hall, F. H.      #
# Allen and I. D. Brown [Acta Cryst. (1991), A47, 655-685].                  #
#                                                                            #
# The current version of the core CIF dictionary is obtainable from          #
# ftp://ftp.iucr.org/pub/cif_core.dic.                                       #
#                                                                            #
# Software is freely available for graphical display of the structure(s)     #
# in this CIF. For information consult the CIF software page                 #
# http://www.iucr.org/resources/cif/software.                                #
#                                                                            #
# This file may be used for bona fide research purposes within the           #
# scientific community so long as proper attribution is given to the journal # 
# article from which it was obtained.                                        #
#                                                                            #
##############################################################################
data_I
_audit_creation_method     SHELXL-97
_chemical_name_systematic
;
Bis(1,3-dimethyl-1<i>H</i>-imidazolium) hexafluorosilicate
;
_chemical_name_common     ?
_chemical_formula_moiety     'F6 Si, 2(C5 H9 N2)'
_chemical_formula_sum     'C10 H18 F6 N4 Si'
_chemical_formula_iupac     '2C5 H9 N2+ , Si F6 2-'
_chemical_formula_weight     336.38
_chemical_melting_point     550
_symmetry_cell_setting     monoclinic
_symmetry_space_group_name_H-M     'P 21/n'
_symmetry_space_group_name_Hall     '-P 2yn'
loop_
    _symmetry_equiv_pos_as_xyz
    'x, y, z'
    '-x+1/2, y+1/2, -z+1/2'
    '-x, -y, -z'
    'x-1/2, -y-1/2, z-1/2'
_cell_length_a     8.2240(8)
_cell_length_b     9.7901(9)
_cell_length_c     8.7753(9)
_cell_angle_alpha     90.00
_cell_angle_beta     90.1060(10)
_cell_angle_gamma     90.00
_cell_volume     706.53(12)
_cell_formula_units_Z     2
_cell_measurement_reflns_used     3479
_cell_measurement_theta_min     2.32
_cell_measurement_theta_max     28.32
_cell_measurement_temperature     296(2)
_cell_special_details     ?
_exptl_crystal_description     plate
_exptl_crystal_colour     colourless
_exptl_crystal_size_max     0.40
_exptl_crystal_size_mid     0.39
_exptl_crystal_size_min     0.05
_exptl_crystal_density_diffrn     1.581
_exptl_crystal_density_meas     ?
_exptl_crystal_density_method     none
_exptl_crystal_F_000     348
_exptl_absorpt_coefficient_mu     0.233
_exptl_absorpt_correction_type     multi-scan
_exptl_absorpt_process_details     '(SADABS; Sheldrick, 1996)'
_exptl_absorpt_correction_T_min     0.9125
_exptl_absorpt_correction_T_max     0.9884
_exptl_special_details
;
A very tight closeness of the \b-angle to 90\% presented a certain difficulty in
determination of the actual crystal system and the space group for (I).
;
_diffrn_ambient_temperature     296(2)
_diffrn_radiation_type     MoK\a
_diffrn_radiation_wavelength     0.71073
_diffrn_radiation_source     'fine-focus sealed tube'
_diffrn_radiation_monochromator     graphite
_diffrn_measurement_device_type     'Bruker SMART APEXII'
_diffrn_measurement_method     'phi and omega scans'
_diffrn_detector_area_resol_mean     8.333
_diffrn_reflns_number     3670
_diffrn_reflns_av_R_equivalents     0.0195
_diffrn_reflns_av_sigmaI/netI     0.0224
_diffrn_reflns_theta_min     3.24
_diffrn_reflns_theta_max     25.99
_diffrn_reflns_theta_full     25.99
_diffrn_measured_fraction_theta_max     0.994
_diffrn_measured_fraction_theta_full     0.994
_diffrn_reflns_limit_h_min     -10
_diffrn_reflns_limit_h_max     10
_diffrn_reflns_limit_k_min     -12
_diffrn_reflns_limit_k_max     9
_diffrn_reflns_limit_l_min     -10
_diffrn_reflns_limit_l_max     8
_diffrn_standards_number     0
_diffrn_standards_interval_count     .
_diffrn_standards_interval_time     .
_diffrn_standards_decay_%     ?
_refine_special_details
;
Refinement of <i>F</i>^2^ against ALL reflections. The weighted <i>R</i>-factor
<i>wR</i> and goodness of fit <i>S</i> are based on <i>F</i>^2^, conventional
<i>R</i>-factors <i>R</i> are based on <i>F</i>, with <i>F</i> set to zero for
negative <i>F</i>^2^. The threshold expression of <i>F</i>^2^ >
\s(<i>F</i>^2^) is used only for calculating <i>R</i>-factors(gt) <i>etc</i>.
and is not relevant to the choice of reflections for refinement.
<i>R</i>-factors based on <i>F</i>^2^ are statistically about twice as large
as those based on <i>F</i>, and <i>R</i>- factors based on ALL data will be
even larger.
;
_reflns_number_total     1373
_reflns_number_gt     1228
_reflns_threshold_expression     >2sigma(I)
_refine_ls_structure_factor_coef     Fsqd
_refine_ls_matrix_type     full
_refine_ls_R_factor_all     0.0309
_refine_ls_R_factor_gt     0.0275
_refine_ls_wR_factor_gt     0.0788
_refine_ls_wR_factor_ref     0.0811
_refine_ls_goodness_of_fit_ref     1.094
_refine_ls_restrained_S_all     1.094
_refine_ls_number_reflns     1373
_refine_ls_number_parameters     134
_refine_ls_number_restraints     0
_refine_ls_hydrogen_treatment     refall
_refine_ls_weighting_scheme     calc
_refine_ls_weighting_details
         'calc w=1/[\s^2^(Fo^2^)+(0.0471P)^2^+0.1056P] where P=(Fo^2^+2Fc^2^)/3'
_atom_sites_solution_hydrogens     difmap
_atom_sites_solution_primary     direct
_atom_sites_solution_secondary     difmap
_refine_ls_shift/su_max     0.000
_refine_ls_shift/su_mean     0.000
_refine_diff_density_max     0.182
_refine_diff_density_min     -0.220
_refine_ls_extinction_method     SHELXL
_refine_ls_extinction_coef     0.065(7)
_refine_ls_extinction_expression
                                  'Fc^*^=kFc[1+0.001xFc^2^\l^3^/sin(2\q)]^-1/4^'
loop_
    _atom_type_symbol
    _atom_type_description
    _atom_type_scat_dispersion_real
    _atom_type_scat_dispersion_imag
    _atom_type_scat_source
    'C' 'C' 0.0033 0.0016
                         'International Tables Vol C Tables 4.2.6.8 and 6.1.1.4'
    'H' 'H' 0.0000 0.0000
                         'International Tables Vol C Tables 4.2.6.8 and 6.1.1.4'
    'F' 'F' 0.0171 0.0103
                         'International Tables Vol C Tables 4.2.6.8 and 6.1.1.4'
    'N' 'N' 0.0061 0.0033
                         'International Tables Vol C Tables 4.2.6.8 and 6.1.1.4'
    'Si' 'Si' 0.0817 0.0704
                         'International Tables Vol C Tables 4.2.6.8 and 6.1.1.4'
_computing_data_collection     'APEX2 (Bruker, 2007)'
_computing_cell_refinement     'SAINT (Bruker, 2007)'
_computing_data_reduction     'SAINT (Bruker, 2007)'
_computing_structure_solution     'SHELXS97 (Sheldrick, 2008)'
_computing_structure_refinement     'SHELXL97 (Sheldrick, 2008)'
_computing_molecular_graphics
;
SHELXTL (Sheldrick, 2008) and OLEX2 (Dolomanov <i>et al.</i>,
2009)
;
_computing_publication_material
;
SHELXTL (Sheldrick, 2008) and OLEX2 (Dolomanov <i>et al.</i>,
2009)
;
loop_
    _atom_site_type_symbol
    _atom_site_label
    _atom_site_fract_x
    _atom_site_fract_y
    _atom_site_fract_z
    _atom_site_U_iso_or_equiv
    _atom_site_adp_type
    _atom_site_calc_flag
    _atom_site_refinement_flags
    _atom_site_occupancy
    _atom_site_symmetry_multiplicity
    _atom_site_disorder_assembly
    _atom_site_disorder_group
    Si Si1 0.5000 0.5000 0.5000 0.02918(18) Uani d S 1 2 . .
    F F1 0.31022(9) 0.53884(9) 0.55758(10) 0.0445(3) Uani d . 1 1 . .
    F F2 0.51424(12) 0.38309(9) 0.63991(10) 0.0563(3) Uani d . 1 1 . .
    F F3 0.42533(10) 0.38065(9) 0.38175(11) 0.0532(3) Uani d . 1 1 . .
    N N1 0.22279(13) 0.08942(11) 0.52963(12) 0.0362(3) Uani d . 1 1 . .
    N N2 0.34964(14) -0.03111(12) 0.36255(13) 0.0373(3) Uani d . 1 1 . .
    C C1 0.31135(17) 0.09435(15) 0.40423(16) 0.0387(3) Uani d . 1 1 . .
    C C2 0.20313(19) -0.04525(15) 0.56970(17) 0.0419(3) Uani d . 1 1 . .
    C C3 0.28241(18) -0.12049(16) 0.46592(16) 0.0423(3) Uani d . 1 1 . .
    C C4 0.1593(2) 0.20729(16) 0.61283(19) 0.0462(4) Uani d . 1 1 . .
    C C5 0.4404(2) -0.06783(19) 0.22545(18) 0.0482(4) Uani d . 1 1 . .
    H H1 0.341(2) 0.1721(19) 0.3610(19) 0.048(4) Uiso d . 1 1 . .
    H H2 0.146(2) -0.0695(18) 0.658(2) 0.054(5) Uiso d . 1 1 . .
    H H3 0.297(2) -0.2124(19) 0.4561(19) 0.050(5) Uiso d . 1 1 . .
    H H4A 0.218(3) 0.282(2) 0.590(2) 0.074(6) Uiso d . 1 1 . .
    H H4B 0.048(3) 0.227(2) 0.580(3) 0.080(6) Uiso d . 1 1 . .
    H H4C 0.162(3) 0.188(2) 0.718(3) 0.093(7) Uiso d . 1 1 . .
    H H5A 0.538(3) -0.015(2) 0.227(3) 0.071(6) Uiso d . 1 1 . .
    H H5B 0.377(3) -0.058(2) 0.141(3) 0.074(6) Uiso d . 1 1 . .
    H H5C 0.479(3) -0.164(3) 0.229(3) 0.094(7) Uiso d . 1 1 . .
loop_
    _atom_site_aniso_label
    _atom_site_aniso_U_11
    _atom_site_aniso_U_22
    _atom_site_aniso_U_33
    _atom_site_aniso_U_12
    _atom_site_aniso_U_13
    _atom_site_aniso_U_23
    Si1 0.0312(3) 0.0258(3) 0.0306(3) -0.00187(16) 0.00740(19) -0.00332(17)
    F1 0.0342(4) 0.0494(5) 0.0499(5) 0.0012(3) 0.0113(4) -0.0102(4)
    F2 0.0701(6) 0.0494(5) 0.0494(5) 0.0135(4) 0.0180(4) 0.0160(4)
    F3 0.0480(5) 0.0516(5) 0.0599(6) -0.0113(4) 0.0085(4) -0.0269(4)
    N1 0.0388(6) 0.0355(6) 0.0343(6) -0.0044(4) 0.0013(5) 0.0033(4)
    N2 0.0358(6) 0.0419(6) 0.0343(6) -0.0026(5) -0.0012(5) 0.0007(4)
    C1 0.0409(7) 0.0381(7) 0.0371(7) -0.0041(6) 0.0022(6) 0.0054(6)
    C2 0.0483(8) 0.0387(7) 0.0386(7) -0.0075(6) 0.0025(6) 0.0060(6)
    C3 0.0488(8) 0.0361(7) 0.0419(8) -0.0048(6) -0.0018(6) 0.0034(6)
    C4 0.0532(9) 0.0391(8) 0.0463(9) -0.0031(7) 0.0107(7) -0.0017(6)
    C5 0.0454(8) 0.0607(10) 0.0384(8) 0.0026(7) 0.0036(6) -0.0050(7)
_geom_special_details
;
All e.s.d.'s (except the e.s.d. in the dihedral angle between two l.s. planes)
are estimated using the full covariance matrix. The cell e.s.d.'s are taken
into account individually in the estimation of e.s.d.'s in distances, angles
and torsion angles; correlations between e.s.d.'s in cell parameters are only
used when they are defined by crystal symmetry. An approximate (isotropic)
treatment of cell e.s.d.'s is used for estimating e.s.d.'s involving l.s.
planes.
;
loop_
    _geom_bond_atom_site_label_1
    _geom_bond_atom_site_label_2
    _geom_bond_site_symmetry_2
    _geom_bond_distance
    _geom_bond_publ_flag
    Si1 F3 3_666 1.6783(8) ?
    Si1 F3 . 1.6783(8) ?
    Si1 F2 . 1.6824(8) ?
    Si1 F2 3_666 1.6824(8) ?
    Si1 F1 . 1.6849(8) ?
    Si1 F1 3_666 1.6849(8) ?
    N1 C1 . 1.3216(18) ?
    N1 C2 . 1.3742(18) ?
    N1 C4 . 1.4625(19) ?
    N2 C1 . 1.3199(18) ?
    N2 C3 . 1.3770(19) ?
    N2 C5 . 1.4619(19) ?
    C1 H1 . 0.884(19) ?
    C2 C3 . 1.341(2) ?
    C2 H2 . 0.934(19) ?
    C3 H3 . 0.912(18) ?
    C4 H4A . 0.90(2) ?
    C4 H4B . 0.98(2) ?
    C4 H4C . 0.94(3) ?
    C5 H5A . 0.96(3) ?
    C5 H5B . 0.91(2) ?
    C5 H5C . 0.99(3) ?
loop_
    _geom_angle_atom_site_label_1
    _geom_angle_atom_site_label_2
    _geom_angle_atom_site_label_3
    _geom_angle_site_symmetry_1
    _geom_angle_site_symmetry_3
    _geom_angle
    _geom_angle_publ_flag
    F3 Si1 F3 3_666 . 180.0 ?
    F3 Si1 F2 3_666 . 89.86(5) ?
    F3 Si1 F2 . . 90.14(5) ?
    F3 Si1 F2 3_666 3_666 90.14(5) ?
    F3 Si1 F2 . 3_666 89.86(5) ?
    F2 Si1 F2 . 3_666 180.0 ?
    F3 Si1 F1 3_666 . 89.75(4) ?
    F3 Si1 F1 . . 90.25(4) ?
    F2 Si1 F1 . . 89.88(4) ?
    F2 Si1 F1 3_666 . 90.12(4) ?
    F3 Si1 F1 3_666 3_666 90.25(4) ?
    F3 Si1 F1 . 3_666 89.75(4) ?
    F2 Si1 F1 . 3_666 90.12(4) ?
    F2 Si1 F1 3_666 3_666 89.88(4) ?
    F1 Si1 F1 . 3_666 180.00(6) ?
    C1 N1 C2 . . 108.26(12) ?
    C1 N1 C4 . . 125.78(12) ?
    C2 N1 C4 . . 125.94(12) ?
    C1 N2 C3 . . 108.21(12) ?
    C1 N2 C5 . . 125.41(13) ?
    C3 N2 C5 . . 126.31(13) ?
    N2 C1 N1 . . 109.20(12) ?
    N2 C1 H1 . . 128.1(11) ?
    N1 C1 H1 . . 122.7(11) ?
    C3 C2 N1 . . 107.19(13) ?
    C3 C2 H2 . . 131.8(11) ?
    N1 C2 H2 . . 121.0(11) ?
    C2 C3 N2 . . 107.14(13) ?
    C2 C3 H3 . . 132.2(11) ?
    N2 C3 H3 . . 120.6(11) ?
    N1 C4 H4A . . 109.4(14) ?
    N1 C4 H4B . . 110.0(13) ?
    H4A C4 H4B . . 106.4(18) ?
    N1 C4 H4C . . 108.6(15) ?
    H4A C4 H4C . . 112(2) ?
    H4B C4 H4C . . 110(2) ?
    N2 C5 H5A . . 106.3(14) ?
    N2 C5 H5B . . 110.8(14) ?
    H5A C5 H5B . . 115.6(19) ?
    N2 C5 H5C . . 111.8(14) ?
    H5A C5 H5C . . 104.5(19) ?
    H5B C5 H5C . . 107.7(19) ?
loop_
    _geom_torsion_atom_site_label_1
    _geom_torsion_atom_site_label_2
    _geom_torsion_atom_site_label_3
    _geom_torsion_atom_site_label_4
    _geom_torsion_site_symmetry_1
    _geom_torsion_site_symmetry_2
    _geom_torsion_site_symmetry_3
    _geom_torsion_site_symmetry_4
    _geom_torsion
    _geom_torsion_publ_flag
    C3 N2 C1 N1 . . . . 0.05(16) ?
    C5 N2 C1 N1 . . . . 177.05(13) ?
    C2 N1 C1 N2 . . . . -0.19(16) ?
    C4 N1 C1 N2 . . . . 178.78(13) ?
    C1 N1 C2 C3 . . . . 0.26(16) ?
    C4 N1 C2 C3 . . . . -178.71(14) ?
    N1 C2 C3 N2 . . . . -0.22(17) ?
    C1 N2 C3 C2 . . . . 0.11(17) ?
    C5 N2 C3 C2 . . . . -176.85(14) ?
loop_
    _geom_hbond_atom_site_label_d
    _geom_hbond_atom_site_label_h
    _geom_hbond_atom_site_label_a
    _geom_hbond_site_symmetry_d
    _geom_hbond_site_symmetry_h
    _geom_hbond_site_symmetry_a
    _geom_hbond_distance_dh
    _geom_hbond_distance_ha
    _geom_hbond_distance_da
    _geom_hbond_angle_dha
    _geom_hbond_publ_flag
    C1 H1 F3 1_555 1_555 1_555 0.884(18) 2.164(19) 2.9622(17) 149.8(14) y
    C2 H2 F2 2_556 2_556 1_555 0.934(19) 2.26(2) 3.1935(18) 174.0(5) y
_iucr_refine_instructions_details
;
TITL Z in P2(1)/n
CELL 0.71073 8.224 9.7901 8.7753 90 90.106 90
ZERR 4 0.0008 0.0009 0.0009 0 0.001 0
LATT 1
SYMM 0.5-X,0.5+Y,0.5-Z
SFAC C H F N Si
UNIT 20 36 12 8 2
L.S. 10
PLAN  20
SIZE 0.4 0.39 0.05
TEMP 23
BOND $H
CONF
MORE -1
fmap 2
acta
OMIT 0 52
OMIT 0 1 1
OMIT 0 2 0
OMIT 2 1 1
REM <HKL>C:/frames/guest/110324_TC/work/z.hkl</HKL>
WGHT    0.047100    0.105600
EXTI    0.065072
FVAR       0.31926
SI1   5    0.500000    0.500000    0.500000    10.50000    0.03116    0.02579 =
         0.03062   -0.00332    0.00740   -0.00187
F1    3    0.310220    0.538841    0.557576    11.00000    0.03424    0.04943 =
         0.04986   -0.01021    0.01132    0.00116
F2    3    0.514242    0.383090    0.639911    11.00000    0.07008    0.04941 =
         0.04945    0.01599    0.01795    0.01352
F3    3    0.425328    0.380652    0.381752    11.00000    0.04796    0.05158 =
         0.05995   -0.02688    0.00855   -0.01132
N1    4    0.222794    0.089419    0.529627    11.00000    0.03879    0.03550 =
         0.03433    0.00328    0.00131   -0.00442
N2    4    0.349643   -0.031114    0.362547    11.00000    0.03581    0.04188 =
         0.03428    0.00065   -0.00122   -0.00261
C1    1    0.311348    0.094347    0.404229    11.00000    0.04089    0.03811 =
         0.03713    0.00543    0.00223   -0.00414
C2    1    0.203128   -0.045254    0.569699    11.00000    0.04827    0.03872 =
         0.03864    0.00603    0.00254   -0.00749
C3    1    0.282414   -0.120488    0.465919    11.00000    0.04881    0.03607 =
         0.04192    0.00343   -0.00179   -0.00479
C4    1    0.159297    0.207290    0.612831    11.00000    0.05320    0.03906 =
         0.04632   -0.00170    0.01074   -0.00308
C5    1    0.440414   -0.067831    0.225450    11.00000    0.04540    0.06072 =
         0.03845   -0.00503    0.00363    0.00262
H1    2    0.340708    0.172134    0.361043    11.00000    0.04838
H2    2    0.146266   -0.069544    0.657646    11.00000    0.05373
H3    2    0.297453   -0.212374    0.456056    11.00000    0.04987
H4A   2    0.218243    0.281612    0.589649    11.00000    0.07417
H4B   2    0.048044    0.226634    0.580275    11.00000    0.08046
H4C   2    0.162332    0.187560    0.718179    11.00000    0.09317
H5A   2    0.537877   -0.014571    0.227347    11.00000    0.07147
H5B   2    0.377429   -0.058020    0.140861    11.00000    0.07414
H5C   2    0.478638   -0.163634    0.228699    11.00000    0.09383
HKLF 4
REM  Z in P2(1)/n
REM R1 =  0.0275 for   1228 Fo > 4sig(Fo)  and  0.0309 for all   1373 data
REM    134 parameters refined using      0 restraints
END
WGHT      0.0471      0.1056
REM Highest difference peak  0.182,  deepest hole -0.220,  1-sigma level  0.037
Q1    1   0.1877  0.0267  0.5495  11.00000  0.05    0.18
Q2    1   0.4732  0.3277  0.4444  11.00000  0.05    0.18
Q3    1   0.0745  0.1819  0.6813  11.00000  0.05    0.18
Q4    1   0.5744  0.4322  0.6561  11.00000  0.05    0.17
Q5    1   0.3103 -0.0822  0.3957  11.00000  0.05    0.16
Q6    1   0.2017 -0.0895  0.4949  11.00000  0.05    0.16
Q7    1   0.3871  0.5202  0.5372  11.00000  0.05    0.14
Q8    1   0.4933  0.0299  0.1856  11.00000  0.05    0.13
Q9    1   0.3017 -0.0747  0.5451  11.00000  0.05    0.13
Q10   1   0.1790  0.1384  0.5526  11.00000  0.05    0.13
Q11   1   0.4142 -0.0024  0.1513  11.00000  0.05    0.13
Q12   1   0.4441  0.4399  0.3755  11.00000  0.05    0.12
Q13   1   0.2890  0.0966  0.5058  11.00000  0.05    0.11
Q14   1   0.3944 -0.0511  0.2964  11.00000  0.05    0.11
Q15   1   0.3019  0.0265  0.3573  11.00000  0.05    0.11
Q16   1   0.2730  0.0830  0.5381  11.00000  0.05    0.11
Q17   1   0.4047 -0.1537  0.1900  11.00000  0.05    0.10
Q18   1   0.5431 -0.1088  0.2568  11.00000  0.05    0.10
Q19   1   0.2201  0.0970  0.4555  11.00000  0.05    0.10
Q20   1   0.3621  0.0281  0.3864  11.00000  0.05    0.09
;
data_New_Global_Publ_Block
_journal_date_recd_electronic     2013-06-07
_journal_date_accepted     2013-07-01
_journal_name_full     'Acta Crystallographica, Section E'
_journal_year     2013
_journal_volume     69
_journal_issue      8
_journal_page_first     o1218
_journal_page_last     o1219
_journal_paper_category     QO
_journal_paper_doi     10.1107/S1600536813018242
_journal_coeditor_code     LD2107
_publ_contact_author_name     'Maxim V. Borzov'
_publ_contact_author_address
;
College of Chemistry, Leshan Normal University, Binhe rd. 778, Leshan 614000,
Sichuan prov., P. R. China
;
_publ_contact_author_email     'maxborzov@mail.ru'
_publ_contact_author_fax     '+86(833)2276022'
_publ_contact_author_phone     '+86(182)83336984'
_publ_section_title
;
Bis(1,3-dimethyl-1<i>H</i>-imidazolium) hexafluorosilicate:
the second monoclinic
polymorph
;
_publ_section_title_footnote     .
loop_
    _publ_author_name
    _publ_author_footnote
    _publ_author_address
    'Tian, Chong'
;
Previous address: Key Laboratory of Synthetic and Natural Chemistry of the
Ministry of Education,
College of Chemistry and Material Science, the North-West University of Xi'an,
Taibai Bei Avenue 229, Xi'an 710069, Province, People's Republic of China
;
;
College of Chemistry, Leshan Normal University, Binhe Rd 778, Leshan 614000,
Sichuan Province, People's Republic of China
;
    'Nie, Wanli'
;
Previous address: Key Laboratory of Synthetic and Natural Chemistry of the
Ministry of Education,
College of Chemistry and Material Science, the North-West University of Xi'an,
Taibai Bei Avenue 229, Xi'an 710069, Province, People's Republic of China
;
;
College of Chemistry, Leshan Normal University, Binhe Rd 778, Leshan 614000,
Sichuan Province, People's Republic of China
;
    'Borzov, Maxim V.'
;
Previous address: Key Laboratory of Synthetic and Natural Chemistry of the
Ministry of Education,
College of Chemistry and Material Science, the North-West University of Xi'an,
Taibai Bei Avenue 229, Xi'an 710069, Province, People's Republic of China
;
;
College of Chemistry, Leshan Normal University, Binhe Rd 778, Leshan 614000,
Sichuan Province, People's Republic of China
;
_publ_section_synopsis     .
