# Supplementary material for: Bis(1,3-dimethyl-1H-imidazolium) hexa­fluoro­silicate: the second monoclinic polymorph
Source: Acta Crystallogr Sect E Struct Rep Online. 2013 Jul 6;69(Pt 8):o1218–9. doi: 10.1107/S1600536813018242 (PMC3793725; doi:10.1107/S1600536813018242)
Supplement: Supplementary file 2 [file e-69-o1218-Isup2.hkl]

# 
# h,k,l, Fc-squared, Fo-squared, sigma(Fo-squared) and status flag 
# 
data_I
_shelx_title ' Z in P2(1)/n' 
_shelx_refln_list_code          4 
_shelx_F_calc_maximum      119.53 
_exptl_crystal_F_000       348.00 
_reflns_d_resolution_high  0.8110 
 
loop_ 
 _symmetry_equiv_pos_as_xyz 
 'x, y, z' 
 '-x+1/2, y+1/2, -z+1/2' 
 '-x, -y, -z' 
 'x-1/2, -y-1/2, z-1/2' 
 
_cell_length_a     8.2240 
_cell_length_b     9.7901 
_cell_length_c     8.7753 
_cell_angle_alpha  90.000 
_cell_angle_beta   90.106 
_cell_angle_gamma  90.000 
 
_shelx_F_squared_multiplier     1.000 
 
loop_ 
 _refln_index_h 
 _refln_index_k 
 _refln_index_l 
 _refln_F_squared_calc 
 _refln_F_squared_meas 
 _refln_F_squared_sigma 
 _refln_observed_status 
   2   0   0      428.33      411.51      7.60 o 
   4   0   0      982.45      970.39     17.70 o 
   6   0   0      565.80      554.92     10.33 o 
   8   0   0       53.72       59.33      2.95 o 
  10   0   0       44.26       49.78      2.16 o 
   1   1   0     2331.59     2418.34     45.31 o 
   2   1   0      393.67      384.20      5.00 o 
   3   1   0      380.21      381.17      4.40 o 
   4   1   0      361.86      352.90      4.09 o 
   5   1   0     1033.01     1048.99     12.02 o 
   6   1   0       36.02       33.50      0.69 o 
   7   1   0        1.50        1.79      0.49 o 
   8   1   0        8.17        8.11      0.49 o 
   9   1   0      103.78      107.20      2.04 o 
  10   1   0       10.14        8.96      0.76 o 
   1   2   0       25.08       23.29      0.63 o 
   2   2   0       47.70       61.93      0.88 o 
   3   2   0     1070.37     1069.59     12.22 o 
   4   2   0      312.72      308.44      3.61 o 
   5   2   0      143.09      142.10      1.77 o 
   6   2   0      252.76      253.96      3.49 o 
   7   2   0       65.68       65.55      1.32 o 
   8   2   0        0.54        1.14      0.36 o 
   9   2   0        1.79        2.30      0.45 o 
  10   2   0       38.36       43.84      1.22 o 
   1   3   0      283.07      329.63      4.23 o 
   2   3   0        0.53        0.43      0.17 o 
   3   3   0       40.03       51.26      0.62 o 
   4   3   0       39.71       48.37      0.61 o 
   5   3   0      754.10      743.95      8.58 o 
   6   3   0       88.48       81.70      1.53 o 
   7   3   0        1.89        2.47      0.37 o 
   8   3   0        0.28        0.26      0.40 o 
   9   3   0       83.27       85.17      1.74 o 
   0   4   0      437.32      464.89      8.40 o 
   1   4   0        0.00        0.00      0.12 o 
   2   4   0       67.69       72.69      1.49 o 
   3   4   0      540.64      542.66      7.96 o 
   4   4   0       67.54       77.11      1.15 o 
   5   4   0       38.89       38.35      0.96 o 
   6   4   0      436.69      425.57      6.57 o 
   7   4   0        7.49        6.11      0.45 o 
   8   4   0       41.10       43.29      1.87 o 
   9   4   0       11.14        9.59      0.93 o 
   1   5   0        7.84        9.93      0.32 o 
   2   5   0      628.86      631.10      9.26 o 
   3   5   0       67.82       69.96      1.29 o 
   4   5   0        3.49        3.43      0.29 o 
   5   5   0      270.67      280.80      4.38 o 
   6   5   0        2.38        2.00      0.38 o 
   7   5   0       35.65       36.69      1.21 o 
   8   5   0       13.01       12.71      1.13 o 
   9   5   0        2.09        1.84      0.59 o 
   0   6   0      124.69      148.34      2.89 o 
   1   6   0       88.07       78.38      1.16 o 
   2   6   0      310.57      343.55      5.62 o 
   3   6   0        3.69        3.96      0.45 o 
   4   6   0        6.83        4.59      0.35 o 
   5   6   0        2.68        2.65      0.37 o 
   6   6   0      166.08      173.50      2.88 o 
   7   6   0        0.01        0.00      0.69 o 
   8   6   0       55.56       60.87      1.73 o 
   1   7   0      352.02      343.67      5.20 o 
   2   7   0      246.38      253.96      3.93 o 
   3   7   0      632.42      599.61      8.93 o 
   4   7   0        6.12        5.09      0.37 o 
   5   7   0        9.41        9.75      0.53 o 
   6   7   0       16.06       14.43      0.66 o 
   7   7   0       28.38       33.04      1.14 o 
   8   7   0       14.59       13.09      0.87 o 
   0   8   0      237.55      222.94      6.11 o 
   1   8   0      124.68      117.56      2.04 o 
   2   8   0      409.81      408.57      6.19 o 
   3   8   0        9.47        8.19      0.82 o 
   4   8   0      165.70      163.18      2.73 o 
   5   8   0       10.09        9.52      0.53 o 
   6   8   0       16.11       17.61      0.70 o 
   7   8   0        8.33        7.25      0.66 o 
   1   9   0      346.23      335.35      6.32 o 
   2   9   0        3.28        2.40      0.62 o 
   3   9   0      288.66      283.91      4.50 o 
   4   9   0       46.57       45.41      1.07 o 
   5   9   0        0.09        0.34      0.40 o 
   6   9   0        2.80        1.85      0.39 o 
   0  10   0      143.62      132.88      4.03 o 
   1  10   0       44.00       42.02      1.32 o 
   2  10   0       43.60       41.62      1.39 o 
   3  10   0        4.58        4.11      0.69 o 
   4  10   0       47.69       46.05      1.13 o 
   5  10   0        0.31        0.25      0.50 o 
   1  11   0        9.38        7.44      0.73 o 
   2  11   0        8.41        7.57      0.80 o 
   3  11   0       49.27       50.37      1.59 o 
   4  11   0       36.40       36.32      1.87 o 
   0  12   0       15.27       17.47      1.47 o 
   1  12   0        3.46        3.73      0.73 o 
  -9   0   1       10.31       12.46      1.08 o 
  -7   0   1       85.46       87.67      1.95 o 
  -5   0   1     1452.15     1428.35     20.93 o 
  -3   0   1     2619.93     2637.73     48.35 o 
  -1   0   1     7366.30     7486.50    193.77 o 
   1   0   1     3580.65     3600.44     94.08 o 
   3   0   1      809.74      880.51     30.96 o 
   5   0   1      116.65      127.67      5.07 o 
   7   0   1       24.46       27.90      1.00 o 
   9   0   1        1.26        1.18      0.78 o 
 -10   1   1       49.60       51.33      1.56 o 
  -9   1   1        1.17        1.50      0.40 o 
  -8   1   1        1.19        2.35      0.37 o 
  -7   1   1        7.17        9.08      0.43 o 
  -6   1   1       54.66       52.14      0.91 o 
  -5   1   1       37.76       36.34      0.58 o 
  -4   1   1     1801.81     1771.64     20.21 o 
  -3   1   1     1417.01     1410.07     16.12 o 
  -2   1   1     1892.99     1851.61     28.00 o 
  -1   1   1      365.48      347.82      5.15 o 
   1   1   1      127.89      131.39      3.57 o 
   3   1   1       97.14       77.53      1.86 o 
   4   1   1      272.61      282.66      5.24 o 
   5   1   1       13.18        9.29      0.78 o 
   6   1   1      206.25      197.01      3.21 o 
   7   1   1       17.02       14.93      1.06 o 
   8   1   1       23.35       24.46      0.79 o 
   9   1   1        7.88        8.72      0.76 o 
  10   1   1       18.88       20.19      1.00 o 
  -9   2   1       16.04       15.22      1.21 o 
  -8   2   1        0.60        0.00      0.33 o 
  -7   2   1      228.64      223.68      5.61 o 
  -6   2   1      114.85      124.44      1.83 o 
  -5   2   1      236.41      229.39      2.73 o 
  -4   2   1      677.04      683.74      7.85 o 
  -3   2   1      124.57      113.11      1.36 o 
  -2   2   1      163.01      171.38      5.25 o 
  -1   2   1     3143.71     2814.41     61.22 o 
   0   2   1      629.58      637.15      8.07 o 
   1   2   1      754.50      724.97     10.72 o 
   2   2   1       67.14       66.19      0.96 o 
   3   2   1      584.34      630.48      7.27 o 
   4   2   1       31.52       36.01      0.57 o 
   5   2   1      514.21      489.88      6.37 o 
   6   2   1      146.09      144.80      2.53 o 
   7   2   1      139.83      134.92      2.36 o 
   8   2   1      107.61      108.49      2.02 o 
   9   2   1        5.82        5.08      0.57 o 
  -9   3   1        6.60        6.60      0.66 o 
  -8   3   1        5.76        6.51      0.74 o 
  -7   3   1        0.48        0.50      0.30 o 
  -6   3   1      112.97      111.47      1.93 o 
  -5   3   1      237.59      233.31      3.14 o 
  -4   3   1      124.42      129.76      1.57 o 
  -3   3   1      292.71      283.82      3.29 o 
  -2   3   1      917.42      940.52     16.85 o 
  -1   3   1      125.00      116.36      1.55 o 
   0   3   1      522.10      495.15      6.31 o 
   1   3   1     1355.09     1403.27     15.99 o 
   2   3   1        8.76        8.86      0.24 o 
   3   3   1        3.52        4.55      0.18 o 
   4   3   1      330.79      311.06      3.31 o 
   5   3   1       39.02       44.21      0.71 o 
   6   3   1      271.25      264.28      4.23 o 
   7   3   1      173.17      171.11      2.90 o 
   8   3   1       15.90       15.19      0.69 o 
   9   3   1        0.18        0.07      0.45 o 
  -9   4   1       66.72       73.74      1.98 o 
  -8   4   1        0.66        0.99      0.54 o 
  -7   4   1       48.50       48.56      1.57 o 
  -6   4   1       21.37       20.23      0.68 o 
  -5   4   1        1.13        0.61      0.25 o 
  -4   4   1      331.46      337.49      4.37 o 
  -3   4   1       73.95       72.41      1.27 o 
  -2   4   1      501.25      490.58      8.25 o 
  -1   4   1      716.52      760.80      9.66 o 
   0   4   1       82.84       69.81      1.01 o 
   1   4   1       48.44       42.09      0.66 o 
   2   4   1      171.08      171.66      4.73 o 
   3   4   1      119.87       93.59      1.35 o 
   4   4   1       98.37       94.28      2.50 o 
   5   4   1      370.65      362.23      4.79 o 
   6   4   1      166.19      168.11      2.84 o 
   7   4   1      222.54      224.67      3.71 o 
   8   4   1        8.70        9.07      0.57 o 
   9   4   1        0.50        0.30      0.43 o 
  -9   5   1        0.83        0.34      0.49 o 
  -8   5   1        1.15        1.25      0.52 o 
  -7   5   1       73.45       76.85      1.91 o 
  -6   5   1       60.68       61.38      1.25 o 
  -5   5   1        7.85        8.58      0.80 o 
  -4   5   1      386.05      378.03      5.67 o 
  -3   5   1       42.14       51.22      1.25 o 
  -2   5   1      983.94     1103.75     16.05 o 
  -1   5   1      103.56      104.22      1.45 o 
   0   5   1      179.66      207.58      2.74 o 
   1   5   1      674.92      747.12      9.50 o 
   2   5   1       18.83       21.46      0.47 o 
   3   5   1        0.99        1.19      0.24 o 
   4   5   1      680.27      694.25     20.54 o 
   5   5   1      149.41      159.39      2.63 o 
   6   5   1       13.30       17.12      1.77 o 
   7   5   1       14.57       15.28      0.82 o 
   8   5   1       48.80       51.42      1.56 o 
   9   5   1       34.59       40.39      1.41 o 
  -8   6   1       50.69       53.04      1.56 o 
  -7   6   1        5.60        6.47      0.62 o 
  -6   6   1      538.01      525.30      8.00 o 
  -5   6   1       43.18       42.60      0.98 o 
  -4   6   1       26.14       27.94      0.77 o 
  -3   6   1        5.39        6.87      0.56 o 
  -2   6   1      165.39      161.99      2.82 o 
  -1   6   1       76.63       73.39      1.19 o 
   0   6   1      300.87      296.85      3.89 o 
   1   6   1      269.73      256.35      3.40 o 
   2   6   1       56.33       58.14      1.13 o 
   3   6   1      217.34      214.06      2.92 o 
   4   6   1       28.41       27.74      0.76 o 
   5   6   1      226.75      221.44      3.54 o 
   6   6   1        2.55        2.68      0.49 o 
   7   6   1       49.96       52.29      1.49 o 
   8   6   1       80.09       81.35      2.12 o 
  -8   7   1       24.21       28.02      1.14 o 
  -7   7   1       42.88       39.83      1.28 o 
  -6   7   1      118.46      120.10      2.68 o 
  -5   7   1        2.67        4.09      0.37 o 
  -4   7   1      194.17      173.87      9.90 o 
  -3   7   1       19.93       19.46      0.75 o 
  -2   7   1      382.95      367.33      5.58 o 
  -1   7   1      367.03      377.81      5.69 o 
   0   7   1      738.65      769.06      9.84 o 
   1   7   1      542.09      538.28      7.99 o 
   2   7   1        2.69        1.78      0.35 o 
   3   7   1      101.49      100.57      1.78 o 
   4   7   1       95.03       99.26      1.78 o 
   5   7   1       54.91       57.19      1.21 o 
   6   7   1       14.43       15.68      0.68 o 
   7   7   1        4.17        3.24      0.54 o 
   8   7   1       12.58       14.52      0.89 o 
  -7   8   1        5.08        5.89      0.66 o 
  -6   8   1       89.65       86.32      1.70 o 
  -5   8   1      121.32      117.96      2.12 o 
  -4   8   1       51.36       48.53      1.35 o 
  -3   8   1       94.71       90.80      1.94 o 
  -2   8   1       24.36       24.44      0.78 o 
  -1   8   1      709.53      707.06     10.48 o 
   0   8   1       14.99       15.06      0.97 o 
   1   8   1      244.41      234.39      4.53 o 
   2   8   1       34.66       32.94      0.88 o 
   3   8   1       87.80       88.10      1.66 o 
   4   8   1       50.13       46.03      1.06 o 
   5   8   1       98.36      103.10      1.89 o 
   6   8   1        0.84        0.85      0.40 o 
   7   8   1        0.39        0.20      0.42 o 
  -6   9   1       30.33       27.43      0.89 o 
  -5   9   1       42.08       41.27      1.52 o 
  -4   9   1      143.05      126.28      8.16 o 
  -3   9   1        7.81        9.00      0.82 o 
  -2   9   1      502.66      512.18      7.73 o 
  -1   9   1      212.40      204.64      4.07 o 
   0   9   1       43.65       43.26      1.32 o 
   1   9   1      341.88      326.69      6.14 o 
   2   9   1      183.32      178.60      3.62 o 
   3   9   1      174.65      170.43      2.86 o 
   4   9   1        1.30        1.27      0.37 o 
   5   9   1        0.00        0.16      0.35 o 
   6   9   1        1.58        1.86      0.49 o 
  -5  10   1       41.01       37.87      1.02 o 
  -4  10   1       28.09       31.50      1.07 o 
  -3  10   1       69.38       63.27      3.34 o 
  -2  10   1       62.79       64.67      2.01 o 
  -1  10   1       80.95       78.74      1.98 o 
   0  10   1        7.33        5.58      0.66 o 
   1  10   1       34.71       32.85      1.21 o 
   2  10   1        0.24        0.22      0.52 o 
   3  10   1       86.81       89.91      2.22 o 
   4  10   1        8.46       10.02      0.76 o 
   5  10   1        9.62       10.94      0.76 o 
  -4  11   1        3.58        1.77      0.78 o 
  -3  11   1       15.87       17.02      1.03 o 
  -2  11   1       67.93       67.94      1.84 o 
  -1  11   1        7.94        7.01      0.73 o 
   0  11   1        2.63        3.72      1.08 o 
   1  11   1        2.24        0.49      0.56 o 
   2  11   1       30.87       29.77      1.21 o 
   3  11   1        1.41        1.65      1.28 o 
   4  11   1       11.67       13.93      1.28 o 
   0  12   1        0.01        0.00      0.93 o 
  -8   0   2       20.31       19.26      0.80 o 
  -6   0   2      423.32      466.82      8.72 o 
  -4   0   2      681.83      668.97     12.29 o 
  -2   0   2      193.85      175.03      4.66 o 
   0   0   2     5815.66     5390.17    139.53 o 
   2   0   2    14287.92    14420.41    853.94 o 
   4   0   2     1149.35     1077.95     23.16 o 
   6   0   2       31.27       31.31      1.10 o 
   8   0   2        0.48        0.99      1.28 o 
  -9   1   2       21.22       22.29      0.77 o 
  -8   1   2      112.13      113.70      2.04 o 
  -7   1   2       28.23       28.16      0.66 o 
  -6   1   2       63.11       61.36      1.02 o 
  -5   1   2     2224.51     2262.20     25.84 o 
  -4   1   2      610.81      652.57      8.39 o 
  -3   1   2      566.83      560.16      7.18 o 
  -2   1   2        2.46        2.70      0.49 o 
  -1   1   2     1093.23     1085.70     19.95 o 
   0   1   2      159.70      163.62      2.48 o 
   1   1   2     3626.58     3398.70    204.96 o 
   2   1   2        9.51       11.77      0.31 o 
   3   1   2      450.37      514.19      5.95 o 
   4   1   2       17.36       18.68      0.46 o 
   5   1   2        2.09        2.99      0.32 o 
   6   1   2      181.64      172.93      2.51 o 
   7   1   2       36.33       36.65      0.83 o 
   8   1   2       11.64       11.80      0.56 o 
   9   1   2       14.97       15.62      0.73 o 
  -9   2   2        8.67        9.06      0.73 o 
  -8   2   2       13.75       13.64      0.60 o 
  -7   2   2       46.52       47.28      1.04 o 
  -6   2   2      153.46      157.21      2.21 o 
  -5   2   2      263.16      262.94      3.13 o 
  -4   2   2      511.19      500.09      6.45 o 
  -3   2   2      245.86      247.95      3.24 o 
  -2   2   2      158.55      190.86      2.51 o 
  -1   2   2       33.14       33.53      0.56 o 
   0   2   2     1304.95     1301.60     17.26 o 
   1   2   2      434.12      427.10      6.38 o 
   2   2   2      224.49      276.06      4.46 o 
   3   2   2      258.49      237.80      2.83 o 
   4   2   2      352.79      354.18      8.41 o 
   5   2   2      262.35      241.59      4.76 o 
   6   2   2      252.28      235.01      3.30 o 
   7   2   2      125.15      120.90      2.28 o 
   8   2   2       13.46       14.18      0.84 o 
   9   2   2        0.04        0.00      0.65 o 
  -9   3   2       22.34       26.00      1.07 o 
  -8   3   2      274.14      284.51      6.70 o 
  -7   3   2        2.20        2.61      0.42 o 
  -6   3   2        0.32        0.35      0.27 o 
  -5   3   2      834.11      841.58     12.43 o 
  -4   3   2     1039.09     1058.66     13.52 o 
  -3   3   2      286.47      328.39      4.27 o 
  -2   3   2      336.97      364.31      4.68 o 
  -1   3   2       58.27       48.79      0.75 o 
   0   3   2      887.17      884.57     11.19 o 
   1   3   2     2529.57     2517.27     28.63 o 
   2   3   2      231.64      245.90      4.16 o 
   3   3   2      278.52      273.71      3.33 o 
   4   3   2        9.82       11.27      0.48 o 
   5   3   2      307.72      285.75      8.18 o 
   6   3   2       48.08       53.24      1.17 o 
   7   3   2       67.05       67.93      1.73 o 
   8   3   2       31.62       31.92      0.95 o 
   9   3   2       34.55       35.67      1.05 o 
  -9   4   2       14.86       16.19      0.93 o 
  -8   4   2       97.00      101.47      2.40 o 
  -7   4   2       45.05       41.86      1.25 o 
  -6   4   2        2.24        1.85      0.42 o 
  -5   4   2       43.74       43.73      1.33 o 
  -4   4   2        0.87        2.62      0.30 o 
  -3   4   2      615.35      618.54     22.41 o 
  -2   4   2      145.13      168.08      2.24 o 
  -1   4   2     1089.42     1177.09     14.88 o 
   0   4   2       98.03       88.01      1.23 o 
   1   4   2      168.74      166.41      1.98 o 
   2   4   2     1507.21     1506.72     19.05 o 
   3   4   2      431.72      449.00      5.49 o 
   4   4   2      267.59      249.59      3.87 o 
   5   4   2        0.44        0.75      0.36 o 
   6   4   2      638.38      633.42     11.91 o 
   7   4   2        0.02        0.16      0.40 o 
   8   4   2        1.02        1.28      0.43 o 
   9   4   2        0.08        0.10      0.45 o 
  -9   5   2        9.84       10.55      0.83 o 
  -8   5   2        5.39        5.48      0.59 o 
  -7   5   2      120.40      127.22      2.85 o 
  -6   5   2       27.74       28.24      0.79 o 
  -5   5   2       22.09       24.17      0.90 o 
  -4   5   2       49.42       54.00      1.10 o 
  -3   5   2       21.86       24.30      0.68 o 
  -2   5   2       22.89       20.65      0.89 o 
  -1   5   2      182.17      171.04      2.30 o 
   0   5   2       75.38       65.45      0.87 o 
   1   5   2      504.48      483.63      5.57 o 
   2   5   2       58.32       58.72      0.94 o 
   3   5   2      516.31      499.58      7.01 o 
   4   5   2      258.14      255.36      4.00 o 
   5   5   2      481.14      497.56      8.80 o 
   6   5   2       21.33       23.71      1.77 o 
   7   5   2       45.22       41.71      1.31 o 
   8   5   2        8.39        8.87      0.73 o 
   9   5   2       17.19       16.19      1.00 o 
  -8   6   2       38.08       38.96      1.32 o 
  -7   6   2       49.79       49.89      1.46 o 
  -6   6   2        6.47        7.65      0.86 o 
  -5   6   2      299.91      295.62      5.65 o 
  -4   6   2       70.63       66.49      1.60 o 
  -3   6   2       12.62       11.58      0.86 o 
  -2   6   2      442.47      466.18      6.98 o 
  -1   6   2      237.95      241.08      3.70 o 
   0   6   2       51.14       37.31      0.70 o 
   1   6   2       26.29       22.57      0.45 o 
   2   6   2      955.93     1000.31     12.70 o 
   3   6   2       39.26       44.53      0.98 o 
   4   6   2        6.73        6.68      0.58 o 
   5   6   2      189.08      192.40      3.14 o 
   6   6   2      144.75      149.49      4.38 o 
   7   6   2        2.30        2.57      0.54 o 
   8   6   2        0.19        0.00      0.45 o 
  -8   7   2       12.04       10.66      0.83 o 
  -7   7   2      102.04      100.24      2.43 o 
  -6   7   2        1.79        2.09      0.39 o 
  -5   7   2       48.01       46.95      1.28 o 
  -4   7   2      201.54      178.20      6.26 o 
  -3   7   2      276.89      260.56      4.10 o 
  -2   7   2        1.61        1.68      0.39 o 
  -1   7   2        3.59        5.01      0.51 o 
   0   7   2        9.35        8.81      0.49 o 
   1   7   2      169.18      169.40      2.73 o 
   2   7   2        2.78        3.05      0.45 o 
   3   7   2       94.12       87.49      4.10 o 
   4   7   2      145.90      158.06      2.61 o 
   5   7   2        0.20        0.60      0.37 o 
   6   7   2       13.32       13.01      0.80 o 
   7   7   2       77.68       83.32      2.12 o 
   8   7   2        6.78        5.37      0.66 o 
  -7   8   2        4.01        3.93      0.56 o 
  -6   8   2       43.22       40.51      1.04 o 
  -5   8   2       59.93       51.94      1.42 o 
  -4   8   2      219.74      195.41      6.62 o 
  -3   8   2      148.41      138.29      2.38 o 
  -2   8   2      263.15      253.21      4.00 o 
  -1   8   2       42.99       46.71      1.05 o 
   0   8   2      131.39      138.69      2.89 o 
   1   8   2      154.99      145.17      2.99 o 
   2   8   2       46.88       53.11      1.15 o 
   3   8   2      222.40      216.26      3.65 o 
   4   8   2        0.30        0.50      0.37 o 
   5   8   2      144.50      149.56      2.59 o 
   6   8   2        0.02        0.09      0.37 o 
   7   8   2        0.33        0.67      0.52 o 
  -6   9   2        1.04        1.10      0.39 o 
  -5   9   2        2.70        2.53      0.78 o 
  -4   9   2        0.52        0.24      0.38 o 
  -3   9   2      299.70      295.33      4.69 o 
  -2   9   2        2.56        1.87      0.40 o 
  -1   9   2       28.28       26.05      1.04 o 
   0   9   2        0.78        1.03      0.64 o 
   1   9   2        3.11        2.20      0.59 o 
   2   9   2       10.88       12.35      0.80 o 
   3   9   2        7.68        8.34      0.55 o 
   4   9   2        0.80        0.01      0.47 o 
   5   9   2        1.98        2.36      0.56 o 
   6   9   2       12.53       16.05      0.75 o 
  -5  10   2       12.21       17.03      0.90 o 
  -4  10   2       23.18       21.39      1.85 o 
  -3  10   2       33.46       32.88      0.95 o 
  -2  10   2      110.68      103.21      2.43 o 
  -1  10   2        1.77        2.62      0.56 o 
   0  10   2       49.51       53.57      1.53 o 
   1  10   2       43.40       38.74      1.47 o 
   2  10   2        0.08        0.00      0.52 o 
   3  10   2       74.16       75.57      1.94 o 
   4  10   2       59.92       63.41      1.70 o 
   5  10   2       11.35       10.51      0.76 o 
  -3  11   2       39.81       40.43      1.41 o 
  -2  11   2        2.13        1.37      0.88 o 
  -1  11   2       12.80       13.40      0.90 o 
   0  11   2       19.47       20.68      1.00 o 
   1  11   2       16.25       18.19      1.00 o 
   2  11   2        4.22        4.77      0.62 o 
   3  11   2       41.54       45.16      2.06 o 
  -9   0   3       35.65       38.28      1.77 o 
  -7   0   3        0.01        0.00      0.88 o 
  -5   0   3      200.49      186.42      3.66 o 
  -3   0   3      465.38      540.77     14.15 o 
  -1   0   3      755.14      807.07     20.90 o 
   1   0   3       56.60       46.92      1.57 o 
   3   0   3      257.95      255.66      5.54 o 
   5   0   3       83.73       66.65      3.05 o 
   7   0   3       77.26       77.66      5.70 o 
   9   0   3        2.13        1.23      0.52 o 
  -9   1   3       55.75       63.05      1.70 o 
  -8   1   3       60.60       63.48      1.34 o 
  -7   1   3       13.60       14.04      0.58 o 
  -6   1   3      165.10      163.59      2.06 o 
  -5   1   3       17.93       17.45      0.43 o 
  -4   1   3     1724.64     1673.46     49.66 o 
  -3   1   3       79.11       84.00      2.46 o 
  -2   1   3      709.12      782.40     14.36 o 
  -1   1   3     1210.83     1230.45     22.62 o 
   0   1   3       69.38       88.20      1.74 o 
   1   1   3       12.68       10.60      0.49 o 
   2   1   3      484.17      484.87      6.28 o 
   3   1   3      244.85      252.28      3.44 o 
   4   1   3     3169.24     3253.76     77.05 o 
   5   1   3        2.26        2.47      0.59 o 
   6   1   3      900.03      854.67     12.95 o 
   7   1   3       32.43       27.54      1.32 o 
   8   1   3       11.67       12.84      0.63 o 
   9   1   3        0.75        0.76      0.41 o 
  -9   2   3      123.52      131.90      4.18 o 
  -8   2   3        1.70        1.64      0.45 o 
  -7   2   3        0.46        0.74      0.74 o 
  -6   2   3      259.78      257.75      3.49 o 
  -5   2   3       12.14        9.39      0.41 o 
  -4   2   3       17.23       15.53      0.39 o 
  -3   2   3     1268.18     1307.20     16.66 o 
  -2   2   3      121.83      137.94      2.16 o 
  -1   2   3       15.57       20.87      0.43 o 
   0   2   3      114.55      115.19      1.55 o 
   1   2   3      487.10      496.38      5.69 o 
   2   2   3      322.50      344.78      3.99 o 
   3   2   3      168.39      163.82      1.98 o 
   4   2   3      147.71      146.48      2.05 o 
   5   2   3      306.54      300.60      4.75 o 
   6   2   3        2.82        3.13      0.36 o 
   7   2   3       41.68       40.07      2.00 o 
   8   2   3        7.91        6.94      0.56 o 
   9   2   3        0.03        0.00      0.41 o 
  -9   3   3       78.46       83.35      2.15 o 
  -8   3   3       49.30       52.11      1.52 o 
  -7   3   3      107.15      102.65      2.90 o 
  -6   3   3       56.93       56.44      1.15 o 
  -5   3   3        8.70        8.58      0.59 o 
  -4   3   3      391.79      377.64      5.70 o 
  -3   3   3        0.29        0.31      0.28 o 
  -2   3   3        1.29        1.78      0.33 o 
  -1   3   3      109.82      106.39      1.49 o 
   0   3   3     2202.66     2079.86     26.37 o 
   1   3   3       94.99      112.92      1.40 o 
   2   3   3      989.43      955.50     13.87 o 
   3   3   3      115.20      112.89      1.43 o 
   4   3   3      182.05      159.59      4.18 o 
   5   3   3       24.19       23.51      0.92 o 
   6   3   3      233.90      222.12      3.66 o 
   7   3   3       99.31       99.57      1.91 o 
   8   3   3       25.15       26.68      0.92 o 
   9   3   3        7.17        7.34      0.62 o 
  -9   4   3      120.16      129.51      2.99 o 
  -8   4   3       12.39       13.59      0.79 o 
  -7   4   3        0.47        0.00      0.38 o 
  -6   4   3        7.74        7.70      1.57 o 
  -5   4   3      142.50      137.95      2.81 o 
  -4   4   3       19.68       21.17      0.80 o 
  -3   4   3      513.66      521.23      6.68 o 
  -2   4   3       22.54       25.17      0.58 o 
  -1   4   3      144.52      128.85      1.79 o 
   0   4   3       24.48       25.79      0.53 o 
   1   4   3     3433.78     3427.23     43.29 o 
   2   4   3      105.90      106.98      1.52 o 
   3   4   3      668.10      676.45      7.75 o 
   4   4   3       11.71        9.86      0.65 o 
   5   4   3      260.86      267.68      4.82 o 
   6   4   3       13.94       12.19      0.75 o 
   7   4   3       82.04       81.45      2.60 o 
   8   4   3        3.03        3.87      0.61 o 
   9   4   3        0.16        0.00      0.56 o 
  -8   5   3        3.17        3.26      0.88 o 
  -7   5   3        7.63        7.59      0.59 o 
  -6   5   3      105.42      106.41      3.64 o 
  -5   5   3       83.73       78.32      1.80 o 
  -4   5   3       71.76       68.21      1.32 o 
  -3   5   3        4.69        7.79      0.45 o 
  -2   5   3        1.70        0.23      0.31 o 
  -1   5   3        0.89        0.60      0.22 o 
   0   5   3     2853.78     2975.09     33.85 o 
   1   5   3       48.04       50.24      0.82 o 
   2   5   3      615.16      580.29      7.52 o 
   3   5   3        0.06        0.06      0.13 o 
   4   5   3      582.15      581.14      8.71 o 
   5   5   3       35.17       29.40      0.83 o 
   6   5   3       17.71       16.34      0.83 o 
   7   5   3       12.30       14.63      0.87 o 
   8   5   3       69.63       63.85      2.55 o 
  -8   6   3        8.42        8.50      0.68 o 
  -7   6   3        0.93        0.00      0.42 o 
  -6   6   3      288.79      290.93      5.60 o 
  -5   6   3      266.41      259.35      4.06 o 
  -4   6   3      312.43      296.34      4.58 o 
  -3   6   3      184.44      193.42      3.17 o 
  -2   6   3       28.35       35.17      0.86 o 
  -1   6   3      276.02      288.43      4.41 o 
   0   6   3       16.91       14.55      0.49 o 
   1   6   3      233.90      262.40      3.49 o 
   2   6   3      179.17      181.98      2.43 o 
   3   6   3       85.01       86.12      1.36 o 
   4   6   3      113.87      118.62      2.06 o 
   5   6   3       45.83       43.26      1.02 o 
   6   6   3       69.04       67.79      2.65 o 
   7   6   3       13.79       13.13      0.87 o 
   8   6   3        0.29        0.38      0.52 o 
  -7   7   3       27.21       25.63      0.85 o 
  -6   7   3       18.29       17.29      0.90 o 
  -5   7   3       30.42       30.45      1.07 o 
  -4   7   3       20.37       21.74      0.77 o 
  -3   7   3        0.98        0.73      0.37 o 
  -2   7   3      203.52      194.35      3.13 o 
  -1   7   3        4.49        3.53      0.39 o 
   0   7   3       58.14       60.77      1.25 o 
   1   7   3        3.63        3.18      0.30 o 
   2   7   3        0.65        0.83      0.41 o 
   3   7   3       77.86       76.50      2.76 o 
   4   7   3      157.17      159.86      3.30 o 
   5   7   3        0.10        0.00      0.34 o 
   6   7   3        1.03        1.13      0.49 o 
   7   7   3        0.15        0.00      0.40 o 
  -7   8   3       30.82       31.50      0.96 o 
  -6   8   3       61.63       53.75      1.53 o 
  -5   8   3      131.98      125.39      2.74 o 
  -4   8   3       62.15       54.81      1.27 o 
  -3   8   3       32.24       31.83      0.90 o 
  -2   8   3       21.81       19.35      0.72 o 
  -1   8   3      129.60      128.31      2.23 o 
   0   8   3        7.55        8.75      0.62 o 
   1   8   3      130.40      125.70      3.25 o 
   2   8   3       34.17       34.02      0.89 o 
   3   8   3        0.79        0.90      0.30 o 
   4   8   3       16.08       17.35      0.83 o 
   5   8   3        5.19        5.56      0.49 o 
   6   8   3        0.94        0.44      0.49 o 
   7   8   3        0.76        0.21      0.54 o 
  -6   9   3       29.54       27.80      1.11 o 
  -5   9   3        0.86        1.11      0.49 o 
  -4   9   3       20.64       19.50      0.99 o 
  -3   9   3        0.12        0.37      0.39 o 
  -2   9   3       48.42       50.22      1.15 o 
  -1   9   3        3.98        4.03      0.62 o 
   0   9   3        5.46        7.43      0.62 o 
   1   9   3       28.54       27.27      1.04 o 
   2   9   3       24.50       26.52      1.07 o 
   3   9   3       73.51       72.57      1.47 o 
   4   9   3        1.80        3.83      0.59 o 
   5   9   3       82.84       85.05      2.08 o 
   6   9   3       22.95       27.68      1.67 o 
  -4  10   3       13.26       12.29      0.74 o 
  -3  10   3        7.44        6.73      0.52 o 
  -2  10   3        5.42        5.09      0.66 o 
  -1  10   3       55.96       65.55      1.80 o 
   0  10   3       55.77       54.00      2.16 o 
   1  10   3        0.65        1.28      0.64 o 
   2  10   3       42.13       41.54      1.32 o 
   3  10   3       34.50       36.22      1.77 o 
   4  10   3        7.60        8.73      0.98 o 
  -3  11   3       16.19       15.45      1.00 o 
  -2  11   3       67.93       78.24      2.31 o 
  -1  11   3        2.61        2.02      0.78 o 
   0  11   3        8.67        7.69      0.73 o 
   1  11   3        5.23        6.21      0.66 o 
   2  11   3       36.97       39.95      1.35 o 
   3  11   3        1.59        2.06      0.78 o 
  -8   0   4        0.55        0.49      0.59 o 
  -6   0   4       13.12       13.35      0.90 o 
  -4   0   4      691.41      691.75     18.07 o 
  -2   0   4        0.06        0.00      0.39 o 
   2   0   4      120.43      136.41      3.94 o 
   4   0   4      677.19      696.02     19.76 o 
   6   0   4      140.19      122.37      5.51 o 
   8   0   4      141.02      125.48      3.93 o 
  -9   1   4       94.56      106.41      3.54 o 
  -8   1   4       86.94       88.19      2.08 o 
  -7   1   4       21.29       24.30      1.96 o 
  -6   1   4      131.50      123.52      3.65 o 
  -5   1   4      275.64      292.47      4.50 o 
  -4   1   4        8.68        4.02      0.39 o 
  -3   1   4      235.99      305.19      5.76 o 
  -2   1   4      181.99      207.91      3.98 o 
  -1   1   4      364.45      374.37      6.99 o 
   0   1   4        0.52        0.39      0.21 o 
   1   1   4        7.26        6.06      1.23 o 
   2   1   4        5.91        3.96      0.30 o 
   3   1   4      160.77      171.97      2.83 o 
   4   1   4       30.12       26.69      0.71 o 
   5   1   4      192.82      190.93      2.78 o 
   6   1   4       13.46       10.99      1.23 o 
   7   1   4      304.31      283.80      4.63 o 
   8   1   4       16.84       16.41      1.50 o 
   9   1   4        1.65        1.39      0.49 o 
  -9   2   4        2.98        3.23      0.59 o 
  -8   2   4        4.40        5.03      0.78 o 
  -7   2   4      101.54      102.39      2.29 o 
  -6   2   4       45.66       48.39      1.28 o 
  -5   2   4       52.26       46.88      0.84 o 
  -4   2   4      627.65      628.81      8.11 o 
  -3   2   4       85.00       76.98      1.32 o 
  -2   2   4       34.07       28.74      0.64 o 
  -1   2   4      294.54      322.89      4.88 o 
   0   2   4      254.13      221.76      3.41 o 
   1   2   4      117.57      125.22      2.03 o 
   2   2   4      519.79      504.42      5.81 o 
   3   2   4       10.79        9.81      0.37 o 
   4   2   4      135.79      140.82      2.02 o 
   5   2   4        4.95        3.17      0.46 o 
   6   2   4        6.67        6.91      0.52 o 
   7   2   4        3.57        2.56      0.68 o 
   8   2   4       44.39       40.24      2.11 o 
   9   2   4        0.09        0.00      0.45 o 
  -9   3   4       31.71       33.82      1.21 o 
  -8   3   4      117.56      110.63      2.57 o 
  -7   3   4       70.63       68.94      1.74 o 
  -6   3   4      435.29      421.13      8.95 o 
  -5   3   4      198.80      207.34      4.03 o 
  -4   3   4       25.88       31.53      0.77 o 
  -3   3   4       50.09       40.78      0.85 o 
  -2   3   4      228.40      234.96      3.12 o 
  -1   3   4     1311.20     1388.97     17.55 o 
   0   3   4      260.12      259.26      3.40 o 
   1   3   4     1448.23     1425.02     16.13 o 
   2   3   4      538.75      525.35      6.83 o 
   3   3   4      172.30      162.32      2.00 o 
   4   3   4        0.02        0.00      0.17 o 
   5   3   4      106.62      104.21      2.90 o 
   6   3   4        0.03        0.08      0.45 o 
   7   3   4      109.60      112.15      2.63 o 
   8   3   4        4.06        3.58      0.88 o 
   9   3   4        1.35        1.01      0.61 o 
  -8   4   4       50.73       49.59      1.46 o 
  -7   4   4       17.94       16.54      0.83 o 
  -6   4   4        0.58        0.98      0.69 o 
  -5   4   4        1.07        1.34      0.49 o 
  -4   4   4      714.57      684.46     12.46 o 
  -3   4   4       67.98       59.47      1.17 o 
  -2   4   4      842.80      837.61     10.67 o 
  -1   4   4      449.47      457.16      5.32 o 
   0   4   4      520.69      483.33      6.24 o 
   1   4   4       54.20       66.32      0.93 o 
   2   4   4     2206.51     2243.60     32.83 o 
   3   4   4        0.11        0.34      0.22 o 
   4   4   4       23.69       19.41      0.60 o 
   5   4   4      158.36      150.20      3.20 o 
   6   4   4      108.39      109.24      3.19 o 
   7   4   4        1.34        2.46      0.54 o 
   8   4   4        0.18        0.00      0.54 o 
  -8   5   4       26.59       27.47      2.21 o 
  -7   5   4       83.63       83.16      1.64 o 
  -6   5   4      114.08      110.33      2.43 o 
  -5   5   4        6.74        5.42      0.78 o 
  -4   5   4        1.43        1.41      0.37 o 
  -3   5   4      882.69      862.26     12.66 o 
  -2   5   4      598.39      594.10      8.80 o 
  -1   5   4      912.33      956.26     12.19 o 
   0   5   4      132.13      139.66      1.96 o 
   1   5   4      612.21      633.66      8.12 o 
   2   5   4      112.42      120.99      1.56 o 
   3   5   4      316.32      331.34      3.92 o 
   4   5   4        0.11        0.00      0.38 o 
   5   5   4       10.88        9.68      0.57 o 
   6   5   4        3.75        3.01      0.56 o 
   7   5   4        6.89        5.28      0.63 o 
   8   5   4        2.18        2.42      0.59 o 
  -7   6   4       13.60       14.13      0.83 o 
  -6   6   4       22.66       24.33      0.93 o 
  -5   6   4       19.40       19.04      0.87 o 
  -4   6   4      191.63      188.18      3.07 o 
  -3   6   4      353.80      365.80      5.57 o 
  -2   6   4      125.68      118.39      2.05 o 
  -1   6   4        5.27        6.63      0.59 o 
   0   6   4       52.28       50.95      0.93 o 
   1   6   4       10.53       10.06      0.89 o 
   2   6   4      363.30      371.02      4.87 o 
   3   6   4        0.41        0.00      0.29 o 
   4   6   4        0.14        0.00      0.27 o 
   5   6   4       92.03       90.66      1.70 o 
   6   6   4      118.69      108.72      2.50 o 
   7   6   4       29.12       31.59      1.20 o 
  -7   7   4       98.23       98.20      2.32 o 
  -6   7   4        0.11        0.36      0.45 o 
  -5   7   4        7.53        6.03      0.49 o 
  -4   7   4       30.41       25.59      0.83 o 
  -3   7   4      177.20      172.35      2.86 o 
  -2   7   4      630.83      603.05      9.02 o 
  -1   7   4       19.77       25.38      0.82 o 
   0   7   4      124.24      120.12      6.04 o 
   1   7   4       74.25       78.24      1.28 o 
   2   7   4        8.33        7.56      0.47 o 
   3   7   4        1.02        0.72      0.34 o 
   4   7   4        7.98        7.90      0.93 o 
   5   7   4        3.61        3.60      0.54 o 
   6   7   4        0.21        0.00      0.64 o 
   7   7   4       29.63       27.23      1.72 o 
  -6   8   4       53.52       51.56      1.52 o 
  -5   8   4        3.26        2.81      0.54 o 
  -4   8   4        4.30        4.11      0.47 o 
  -3   8   4       69.58       61.64      1.32 o 
  -2   8   4        1.28        0.72      0.35 o 
  -1   8   4       81.88       81.59      1.55 o 
   0   8   4        0.53        0.42      0.33 o 
   1   8   4        9.04        9.25      0.74 o 
   2   8   4        8.48        8.64      0.72 o 
   3   8   4      120.11      115.97      2.54 o 
   4   8   4       29.37       31.74      1.14 o 
   5   8   4      109.28      117.14      2.64 o 
   6   8   4       38.70       39.86      1.96 o 
  -5   9   4       13.22       13.89      0.88 o 
  -4   9   4        4.58        3.10      0.47 o 
  -3   9   4       70.31       69.93      1.49 o 
  -2   9   4       30.14       25.39      0.86 o 
  -1   9   4        3.74        4.63      0.59 o 
   0   9   4       58.45       55.21      1.49 o 
   1   9   4        4.67        5.74      0.62 o 
   2   9   4        0.91        1.30      0.52 o 
   3   9   4        9.99       11.19      1.08 o 
   4   9   4       10.13        7.71      0.69 o 
   5   9   4       32.29       36.80      1.32 o 
  -4  10   4        3.60        3.97      0.50 o 
  -3  10   4        4.73        6.64      0.52 o 
  -2  10   4       30.01       30.21      2.36 o 
  -1  10   4        4.02        3.84      0.62 o 
   0  10   4        5.62        6.60      0.62 o 
   1  10   4        0.70        0.00      0.52 o 
   2  10   4        4.96        5.13      0.62 o 
   3  10   4       66.59       70.12      2.65 o 
   4  10   4      108.60      122.35      3.93 o 
  -1  11   4       49.47       51.10      1.56 o 
   0  11   4        1.89        2.09      0.59 o 
   1  11   4       42.45       47.12      2.90 o 
  -7   0   5       52.98       54.91      1.46 o 
  -5   0   5      128.19      127.10      3.74 o 
  -3   0   5      121.64      124.98      3.64 o 
  -1   0   5     1499.88     1715.04     44.28 o 
   1   0   5      378.86      386.89     10.31 o 
   3   0   5       59.62       62.49      2.26 o 
   5   0   5       26.74       22.80      1.06 o 
   7   0   5      201.57      185.52      6.20 o 
  -8   1   5      115.51      119.06      2.68 o 
  -7   1   5       35.23       36.80      1.14 o 
  -6   1   5       29.44       27.73      0.90 o 
  -5   1   5       16.40       14.66      0.60 o 
  -4   1   5      143.72      146.90      2.96 o 
  -3   1   5      102.71       88.43      1.88 o 
  -2   1   5       36.59       35.52      0.94 o 
  -1   1   5      187.65      181.60      4.54 o 
   0   1   5      164.58      171.19      3.35 o 
   1   1   5       50.12       50.70      1.25 o 
   2   1   5      558.92      556.02     10.42 o 
   3   1   5        0.22        0.39      0.44 o 
   4   1   5        0.01        0.17      0.43 o 
   5   1   5       40.77       45.38      2.27 o 
   6   1   5      885.70      846.87     11.60 o 
   7   1   5        2.29        2.01      0.44 o 
   8   1   5       22.89       20.06      0.83 o 
  -8   2   5       10.77       10.26      0.69 o 
  -7   2   5        0.30        0.05      0.40 o 
  -6   2   5        4.39        2.71      0.49 o 
  -5   2   5      209.02      188.99      3.03 o 
  -4   2   5     1266.24     1257.26     18.57 o 
  -3   2   5      820.61      843.74     12.52 o 
  -2   2   5       19.11       19.60      0.73 o 
  -1   2   5      558.20      632.67     11.73 o 
   0   2   5      534.13      566.69     10.56 o 
   1   2   5      881.80      928.25     17.12 o 
   2   2   5       31.66       30.72      1.08 o 
   3   2   5      169.25      168.87      2.37 o 
   4   2   5        1.78        0.64      0.40 o 
   6   2   5       38.43       33.40      1.13 o 
   7   2   5       79.09       76.35      2.04 o 
   8   2   5        6.17        4.57      0.68 o 
  -8   3   5       45.12       46.66      1.72 o 
  -7   3   5       30.46       28.74      1.07 o 
  -6   3   5        0.45        0.78      0.59 o 
  -5   3   5      152.82      147.22      3.02 o 
  -4   3   5      436.16      439.50      6.67 o 
  -3   3   5        7.92        9.21      0.47 o 
  -2   3   5      437.61      426.89      6.47 o 
  -1   3   5        5.55        6.63      0.37 o 
   0   3   5      606.95      643.70      8.24 o 
   1   3   5      100.79       97.66      1.45 o 
   2   3   5      254.52      252.28      3.43 o 
   3   3   5       82.51       85.92      1.20 o 
   4   3   5       44.85       49.06      0.95 o 
   5   3   5       74.60       68.21      1.53 o 
   6   3   5       33.47       36.33      1.24 o 
   7   3   5       29.95       30.17      1.17 o 
   8   3   5        5.93        7.07      0.75 o 
  -8   4   5        3.78        4.01      0.59 o 
  -7   4   5        1.15        0.59      0.49 o 
  -6   4   5       12.19       12.09      0.73 o 
  -5   4   5      292.10      283.60      5.47 o 
  -4   4   5      330.49      319.62      6.07 o 
  -3   4   5      403.74      387.57      7.24 o 
  -2   4   5       78.40       70.47      1.05 o 
  -1   4   5      265.19      253.21      3.41 o 
   0   4   5       68.64       74.02      1.18 o 
   1   4   5     1077.99     1104.69     14.02 o 
   2   4   5        6.03        7.17      0.34 o 
   3   4   5       10.36        9.61      0.53 o 
   4   4   5       22.66       23.51      0.75 o 
   5   4   5        3.57        3.04      0.43 o 
   6   4   5        8.76        7.34      0.68 o 
   7   4   5       16.44       18.68      0.96 o 
   8   4   5       12.39       11.80      0.82 o 
  -7   5   5        1.93        3.09      0.56 o 
  -6   5   5      102.19      100.12      2.29 o 
  -5   5   5        3.69        4.21      0.52 o 
  -4   5   5      126.56      125.10      2.64 o 
  -3   5   5      263.13      254.98      4.00 o 
  -2   5   5      545.63      550.90      8.21 o 
  -1   5   5       91.29       80.62      1.29 o 
   0   5   5      469.62      479.60      6.24 o 
   1   5   5       92.52       93.73      1.44 o 
   2   5   5        2.34        2.61      0.32 o 
   3   5   5      110.65      115.11      1.72 o 
   4   5   5       41.94       37.52      1.30 o 
   5   5   5       31.62       27.05      1.00 o 
   6   5   5        0.52        3.68      1.86 o 
   7   5   5        0.87        0.14      0.47 o 
  -7   6   5        1.25        1.05      0.52 o 
  -6   6   5       25.05       27.30      1.33 o 
  -5   6   5      177.67      183.05      3.72 o 
  -4   6   5       94.04       92.40      1.72 o 
  -3   6   5       16.02       15.50      1.55 o 
  -2   6   5        1.15        0.94      0.37 o 
  -1   6   5      200.22      194.46      3.15 o 
   0   6   5       81.55       81.88      1.34 o 
   1   6   5       71.49       80.25      1.30 o 
   2   6   5        0.26        0.00      0.23 o 
   3   6   5       44.31       40.47      0.96 o 
   4   6   5        0.99        0.57      0.45 o 
   5   6   5       19.65       17.59      0.71 o 
   6   6   5        9.83       10.83      0.75 o 
   7   6   5        8.43        8.52      0.73 o 
  -6   7   5       38.21       33.55      1.21 o 
  -5   7   5        8.76        7.27      0.66 o 
  -4   7   5       74.67       80.59      2.30 o 
  -3   7   5       98.90       98.70      2.26 o 
  -2   7   5       56.16       56.17      1.32 o 
  -1   7   5       64.39       63.86      1.32 o 
   0   7   5       13.09       11.71      0.55 o 
   1   7   5       72.11       71.01      1.40 o 
   2   7   5        5.12        6.32      0.73 o 
   3   7   5       55.62       55.84      1.49 o 
   4   7   5       47.80       43.95      2.11 o 
   5   7   5       12.43       13.22      0.80 o 
   6   7   5        1.99        2.16      0.88 o 
  -5   8   5       18.69       19.18      0.81 o 
  -4   8   5       16.81       14.11      0.71 o 
  -3   8   5        1.15        1.23      0.40 o 
  -2   8   5        0.52        0.00      0.36 o 
  -1   8   5       58.67       58.03      1.24 o 
   0   8   5       18.87       15.78      0.78 o 
   1   8   5        3.14        2.15      0.52 o 
   2   8   5        0.59        0.88      0.40 o 
   3   8   5      175.24      183.44      3.76 o 
   4   8   5        1.86        2.31      0.56 o 
   5   8   5       35.55       37.34      1.57 o 
  -4   9   5        0.20        0.00      0.40 o 
  -3   9   5        0.02        0.02      0.40 o 
  -2   9   5       12.77       13.40      0.69 o 
  -1   9   5        0.18        1.20      0.40 o 
   0   9   5        5.56        5.62      0.62 o 
   1   9   5       35.93       31.46      1.18 o 
   2   9   5       30.15       31.43      1.11 o 
   3   9   5       10.87       11.38      1.08 o 
   4   9   5       29.62       32.66      1.21 o 
  -3  10   5       13.89       18.14      0.82 o 
  -2  10   5        4.35        3.97      0.62 o 
  -1  10   5       81.48       82.83      2.08 o 
   0  10   5        0.72        0.89      0.52 o 
   1  10   5       10.24       10.33      0.73 o 
   2  10   5        6.55        6.77      0.69 o 
   3  10   5       80.92       86.15      3.05 o 
  -6   0   6       34.27       31.02      1.47 o 
  -4   0   6       71.26       68.78      2.26 o 
  -2   0   6       17.29       19.24      1.08 o 
   0   0   6        0.01        0.00      0.59 o 
   2   0   6     1597.94     1659.33     43.03 o 
   4   0   6      241.65      246.00      7.00 o 
   6   0   6        7.81        6.97      1.08 o 
   8   0   6      302.43      269.85      5.64 o 
  -8   1   6        0.28        0.00      0.59 o 
  -7   1   6       25.43       27.87      1.00 o 
  -6   1   6      158.88      158.24      2.67 o 
  -5   1   6       25.77       24.99      0.73 o 
  -4   1   6        2.29        1.47      0.42 o 
  -3   1   6      387.06      362.76      6.89 o 
  -2   1   6       83.71       86.63      2.06 o 
  -1   1   6      223.76      235.76      4.60 o 
   0   1   6        0.62        0.26      0.39 o 
   1   1   6      160.12      152.84      3.17 o 
   2   1   6       25.92       26.19      1.03 o 
   3   1   6      503.79      544.16     10.31 o 
   4   1   6        0.01        0.05      0.56 o 
   5   1   6       74.07       68.85      1.51 o 
   6   1   6       13.71       14.89      0.77 o 
   7   1   6       19.80       17.24      0.88 o 
   8   1   6        4.61        3.04      0.58 o 
  -8   2   6       71.72       74.60      1.94 o 
  -7   2   6       10.51       10.60      0.69 o 
  -6   2   6       25.62       24.28      1.62 o 
  -5   2   6      517.32      520.10      7.89 o 
  -4   2   6       67.94       68.83      1.32 o 
  -3   2   6        5.81        7.38      0.53 o 
  -2   2   6       67.67       67.68      1.56 o 
  -1   2   6        4.16        5.40      0.54 o 
   0   2   6       68.23       67.87      1.60 o 
   1   2   6        3.86        4.22      0.49 o 
   2   2   6      515.69      534.72     10.07 o 
   3   2   6       45.57       44.83      1.35 o 
   4   2   6       20.90       20.43      0.79 o 
   5   2   6       15.49       16.13      0.77 o 
   6   2   6       30.57       31.10      0.99 o 
   7   2   6       16.29       15.61      0.79 o 
   8   2   6       88.00       80.17      2.18 o 
  -8   3   6        1.39        0.59      0.64 o 
  -7   3   6       44.29       47.09      1.42 o 
  -6   3   6      117.48      105.35      2.36 o 
  -5   3   6        3.91        5.00      1.08 o 
  -4   3   6       36.25       32.30      1.11 o 
  -3   3   6      520.19      494.35      7.48 o 
  -2   3   6      252.41      269.64      4.19 o 
  -1   3   6      267.20      269.52      4.21 o 
   0   3   6        2.38        3.03      0.55 o 
   1   3   6        0.53        0.11      0.36 o 
   2   3   6        4.90        5.93      0.42 o 
   3   3   6       75.49       83.62      1.65 o 
   4   3   6       43.05       44.97      1.20 o 
   5   3   6        0.58        1.40      0.43 o 
   6   3   6        4.56        6.44      0.56 o 
   7   3   6       11.68       12.91      0.87 o 
   8   3   6        0.15        0.00      0.56 o 
  -7   4   6        8.55        8.35      0.69 o 
  -6   4   6       20.34       20.03      0.90 o 
  -5   4   6      101.80       91.01      2.12 o 
  -4   4   6      320.17      330.78      9.43 o 
  -3   4   6        1.05        1.82      0.49 o 
  -2   4   6       98.36      110.15      1.93 o 
  -1   4   6       40.42       40.16      0.92 o 
   0   4   6       18.59       21.43      0.64 o 
   1   4   6       24.31       25.66      0.66 o 
   2   4   6      158.35      159.94      2.27 o 
   3   4   6        0.08        0.00      0.25 o 
   4   4   6      108.56      104.89      1.64 o 
   5   4   6        0.15        0.00      0.40 o 
   6   4   6       23.76       27.12      1.10 o 
   7   4   6        0.41        0.14      0.83 o 
  -7   5   6       20.31       19.89      1.18 o 
  -6   5   6        0.69        0.01      0.54 o 
  -5   5   6       10.07        7.83      0.66 o 
  -4   5   6       81.27       75.65      1.84 o 
  -3   5   6      451.42      458.55      7.04 o 
  -2   5   6       88.43       88.60      2.02 o 
  -1   5   6        9.03        8.14      0.41 o 
   0   5   6      203.36      202.77      2.82 o 
   1   5   6        6.01        5.44      0.59 o 
   2   5   6       27.54       29.04      0.68 o 
   3   5   6       31.90       31.53      0.86 o 
   4   5   6        0.06        0.04      0.21 o 
   5   5   6        1.61        2.10      0.52 o 
   6   5   6        1.40        1.13      0.54 o 
   7   5   6       29.62       35.50      1.31 o 
  -6   6   6       47.26       48.64      1.49 o 
  -5   6   6        1.79        2.11      0.49 o 
  -4   6   6      101.67       93.79      2.26 o 
  -3   6   6      150.14      149.55      3.13 o 
  -2   6   6       61.92       64.77      1.75 o 
  -1   6   6        5.31        4.08      0.43 o 
   0   6   6       41.05       41.86      0.86 o 
   1   6   6        0.00        0.07      0.28 o 
   2   6   6       27.14       26.68      0.68 o 
   3   6   6        3.77        3.83      0.56 o 
   4   6   6        1.43        1.25      0.52 o 
   5   6   6       13.93       16.39      1.28 o 
   6   6   6       36.80       34.06      1.87 o 
  -6   7   6       16.34       14.43      0.90 o 
  -5   7   6        0.64        0.29      0.47 o 
  -4   7   6        0.06        0.08      0.45 o 
  -3   7   6       61.56       63.92      1.83 o 
  -2   7   6      176.91      167.62      2.82 o 
  -1   7   6        0.04        0.02      0.37 o 
   0   7   6      255.04      249.98      3.98 o 
   1   7   6       50.34       49.28      0.96 o 
   2   7   6       75.88       75.51      1.51 o 
   3   7   6       27.82       25.75      1.07 o 
   4   7   6       13.46       14.03      0.93 o 
   5   7   6      108.98      107.22      3.64 o 
   6   7   6        3.61        3.24      0.88 o 
  -5   8   6        0.31        0.37      0.54 o 
  -4   8   6        7.91        7.81      0.56 o 
  -3   8   6        0.00        0.36      0.40 o 
  -2   8   6       53.15       54.70      1.24 o 
  -1   8   6        0.01        0.40      0.90 o 
   0   8   6       89.43       93.78      1.78 o 
   1   8   6        4.70        4.22      0.59 o 
   2   8   6       23.66       25.15      1.00 o 
   3   8   6        0.33        0.69      0.49 o 
   4   8   6      101.12      108.70      2.50 o 
   5   8   6        0.71        1.77      0.88 o 
  -3   9   6        0.87        0.83      0.55 o 
  -2   9   6        4.28        3.02      0.49 o 
  -1   9   6       18.52       21.10      0.76 o 
   0   9   6       19.50       18.53      1.00 o 
   1   9   6      113.80      113.24      2.57 o 
   2   9   6       27.27       29.96      1.18 o 
   3   9   6       47.37       52.33      2.26 o 
   0  10   6       59.18       60.89      1.74 o 
  -5   0   7        1.52        3.43      0.69 o 
  -3   0   7      299.19      287.19      7.90 o 
  -1   0   7      239.26      225.32      6.31 o 
   1   0   7     1264.01     1305.44     34.04 o 
   3   0   7      276.51      270.39      7.69 o 
   5   0   7       62.79       58.64      2.46 o 
   7   0   7       51.06       48.41      2.36 o 
  -7   1   7        2.55        2.93      0.56 o 
  -6   1   7        0.45        0.83      0.42 o 
  -5   1   7        3.49        4.35      0.52 o 
  -4   1   7      317.12      296.80      5.76 o 
  -3   1   7       60.73       65.78      1.60 o 
  -2   1   7      190.29      178.32      3.62 o 
  -1   1   7       42.96       37.06      1.14 o 
   0   1   7       42.32       44.88      1.25 o 
   1   1   7       10.42       11.42      0.75 o 
   2   1   7      307.03      304.29      6.00 o 
   3   1   7        6.09        7.65      1.03 o 
   4   1   7      106.17      107.45      2.95 o 
   5   1   7        0.78        1.42      0.62 o 
   6   1   7       55.53       50.91      1.66 o 
   7   1   7        0.03        0.05      0.69 o 
  -7   2   7       12.76       13.62      0.93 o 
  -6   2   7        0.53        0.28      0.45 o 
  -5   2   7       63.09       67.81      1.70 o 
  -4   2   7      180.65      168.12      2.80 o 
  -3   2   7      136.20      147.64      3.09 o 
  -2   2   7      608.40      604.94     11.34 o 
  -1   2   7       13.46       11.50      0.75 o 
   0   2   7       34.92       34.09      1.10 o 
   1   2   7      711.59      713.88     13.34 o 
   2   2   7       29.89       29.82      1.07 o 
   3   2   7       22.08       24.34      1.47 o 
   4   2   7       13.26       12.85      1.08 o 
   5   2   7        4.85        6.13      1.67 o 
   6   2   7       22.28       20.31      0.85 o 
   7   2   7       50.64       50.24      1.34 o 
  -7   3   7        9.21        9.75      1.67 o 
  -6   3   7       12.89       12.09      0.65 o 
  -5   3   7        5.18        7.65      1.42 o 
  -4   3   7      171.63      168.44      3.48 o 
  -3   3   7        8.28        7.86      0.45 o 
  -2   3   7       50.99       55.10      1.19 o 
  -1   3   7        5.65        6.57      0.81 o 
   0   3   7        6.01        5.69      0.58 o 
   1   3   7        4.59        5.02      0.47 o 
   2   3   7       19.96       20.97      0.72 o 
   3   3   7       46.69       44.41      1.03 o 
   4   3   7       13.61       15.41      0.90 o 
   5   3   7        4.22        4.50      0.54 o 
   6   3   7        0.02        0.00      0.45 o 
   7   3   7        0.63        1.34      0.61 o 
  -6   4   7        5.60        5.35      0.62 o 
  -5   4   7       43.24       43.45      1.09 o 
  -4   4   7       34.28       32.32      1.14 o 
  -3   4   7       25.46       24.48      0.96 o 
  -2   4   7      459.48      453.82      6.97 o 
  -1   4   7       34.80       33.40      0.87 o 
   0   4   7       70.53       68.67      1.34 o 
   1   4   7        1.57        0.83      0.36 o 
   2   4   7        0.81        0.20      0.36 o 
   3   4   7       15.86       15.30      0.89 o 
   4   4   7       11.67       11.48      0.76 o 
   5   4   7       10.13       12.39      0.68 o 
   6   4   7       26.84       28.71      1.17 o 
  -6   5   7        4.97        4.37      0.62 o 
  -5   5   7        0.01        0.07      0.47 o 
  -4   5   7       25.21       29.79      1.72 o 
  -3   5   7        7.08        6.51      0.74 o 
  -2   5   7       95.89       92.99      2.12 o 
  -1   5   7        0.43        0.65      0.40 o 
   0   5   7       10.48       11.26      0.60 o 
   1   5   7       48.09       48.59      0.94 o 
   2   5   7        0.01        0.23      0.30 o 
   3   5   7       82.53       83.48      1.84 o 
   4   5   7       63.81       64.70      1.39 o 
   5   5   7        2.28        2.26      0.88 o 
   6   5   7        0.16        0.00      0.52 o 
  -5   6   7       64.02       67.38      1.87 o 
  -4   6   7       13.61       15.89      0.89 o 
  -3   6   7        0.02        0.00      0.45 o 
  -2   6   7        9.88       10.60      0.69 o 
  -1   6   7       93.39       92.80      1.76 o 
   0   6   7       16.38       14.82      0.68 o 
   1   6   7        9.47       10.45      0.82 o 
   2   6   7      113.31      109.13      1.71 o 
   3   6   7       25.58       24.83      0.83 o 
   4   6   7       45.04       45.94      1.38 o 
   5   6   7       21.61       22.57      1.47 o 
  -5   7   7        0.34        0.20      0.56 o 
  -4   7   7       28.99       33.79      1.21 o 
  -3   7   7        3.21        2.57      0.56 o 
  -2   7   7       21.52       20.93      0.79 o 
  -1   7   7        0.08        1.08      0.51 o 
   0   7   7       64.70       65.89      1.40 o 
   1   7   7       35.01       36.86      0.98 o 
   2   7   7      151.91      157.12      2.69 o 
   3   7   7       59.65       63.19      2.90 o 
   4   7   7       53.05       52.83      1.56 o 
   5   7   7        2.15        2.35      0.88 o 
  -3   8   7        8.09        8.42      1.03 o 
  -2   8   7        1.51        1.39      0.45 o 
  -1   8   7       99.24      105.11      2.00 o 
   0   8   7        4.67        2.89      0.46 o 
   1   8   7       23.43       25.32      1.11 o 
   2   8   7       29.36       26.67      1.11 o 
   3   8   7      110.92      116.42      2.67 o 
  -1   9   7        0.38        0.63      0.48 o 
   0   9   7       91.84       95.62      2.33 o 
   1   9   7        0.15        0.00      0.56 o 
  -6   0   8       73.00       81.72      2.85 o 
  -4   0   8       64.64       66.69      2.46 o 
  -2   0   8      468.76      458.87     12.37 o 
   0   0   8      261.35      251.23      7.10 o 
   2   0   8      245.51      248.95      7.10 o 
   4   0   8        0.01        1.57      0.88 o 
   6   0   8        3.65        1.08      0.98 o 
  -6   1   8        0.82        0.82      0.52 o 
  -5   1   8        3.65        2.01      0.49 o 
  -4   1   8       58.87       59.57      1.56 o 
  -3   1   8      240.77      256.11      5.09 o 
  -2   1   8        1.74        0.98      0.49 o 
  -1   1   8       42.96       44.26      1.28 o 
   0   1   8      111.56      111.59      2.50 o 
   1   1   8       83.63       79.41      2.11 o 
   2   1   8        0.49        0.19      0.52 o 
   3   1   8      416.91      418.27      8.14 o 
   4   1   8        5.67        6.29      0.69 o 
   5   1   8        0.01        0.15      0.93 o 
   6   1   8        3.19        3.62      0.73 o 
  -6   2   8        5.74        6.22      0.66 o 
  -5   2   8        0.11        0.20      0.49 o 
  -4   2   8       58.19       54.30      1.23 o 
  -3   2   8      149.24      146.00      2.54 o 
  -2   2   8      324.83      310.94      6.07 o 
  -1   2   8        2.41        2.40      0.49 o 
   0   2   8       13.65       13.01      1.23 o 
   1   2   8        1.32        1.67      0.49 o 
   2   2   8       61.42       63.57      1.70 o 
   3   2   8        2.35        1.56      1.03 o 
   4   2   8        2.45        1.66      0.66 o 
   5   2   8        2.31        2.43      0.66 o 
   6   2   8        9.06        7.92      0.83 o 
  -6   3   8        0.28        0.93      0.56 o 
  -5   3   8        2.01        2.65      0.56 o 
  -4   3   8       20.29       18.91      0.90 o 
  -3   3   8      183.50      190.93      3.18 o 
  -2   3   8        0.51        0.09      0.37 o 
  -1   3   8        6.30        5.48      0.56 o 
   0   3   8      359.36      354.44      5.53 o 
   1   3   8        1.36        1.75      0.71 o 
   2   3   8       29.89       32.18      0.90 o 
   3   3   8      134.05      141.17      3.79 o 
   4   3   8       17.10       17.04      1.32 o 
   5   3   8        0.48        0.49      0.88 o 
   6   3   8        0.05        0.45      0.66 o 
  -5   4   8        2.59        1.18      0.69 o 
  -4   4   8       13.45       13.54      1.18 o 
  -3   4   8       17.81       13.99      0.88 o 
  -2   4   8        8.68        8.73      0.53 o 
  -1   4   8        3.19        3.93      0.56 o 
   0   4   8        0.20        0.00      0.41 o 
   1   4   8       47.12       44.62      1.09 o 
   2   4   8        5.88        6.62      0.50 o 
   3   4   8        2.53        5.03      0.78 o 
   4   4   8        0.37        0.81      0.59 o 
   5   4   8       19.20       19.02      1.04 o 
  -5   5   8       37.10       41.80      1.35 o 
  -4   5   8        2.14        1.77      0.56 o 
  -3   5   8       51.32       54.42      1.56 o 
  -2   5   8        9.11        9.62      0.73 o 
  -1   5   8       17.41       20.32      0.90 o 
   0   5   8        0.98        1.51      0.43 o 
   1   5   8       56.73       58.26      1.28 o 
   2   5   8        8.47        8.27      0.52 o 
   3   5   8        8.19        9.71      0.76 o 
   4   5   8        0.06        0.00      0.49 o 
   5   5   8        3.11        5.59      1.08 o 
  -4   6   8        1.34        0.88      0.88 o 
  -3   6   8        5.64        6.89      0.69 o 
  -2   6   8       16.14       17.47      0.93 o 
  -1   6   8       25.87       25.73      1.03 o 
   0   6   8       18.81       17.29      0.89 o 
   1   6   8       20.11       20.18      0.91 o 
   2   6   8       28.49       29.46      0.90 o 
   3   6   8        0.02        0.00      1.37 o 
   4   6   8       50.51       55.28      2.36 o 
  -3   7   8       98.54      103.54      2.47 o 
  -2   7   8        0.05        0.00      0.49 o 
  -1   7   8       22.66       22.27      1.04 o 
   0   7   8       31.22       31.61      1.18 o 
   1   7   8      103.64      104.79      3.02 o 
   2   7   8       40.98       41.03      1.57 o 
   3   7   8       15.81       18.89      1.23 o 
  -1   8   8       11.60       12.01      0.70 o 
   0   8   8       67.13       71.98      1.60 o 
   1   8   8        3.10        4.33      0.66 o 
  -5   0   9        8.24        7.36      0.98 o 
  -3   0   9      159.91      148.24      4.52 o 
  -1   0   9       66.57       68.17      2.46 o 
   1   0   9        1.28        0.20      0.78 o 
   3   0   9        6.74        4.61      1.08 o 
   5   0   9       19.60       18.74      1.57 o 
  -5   1   9        5.10        5.36      0.55 o 
  -4   1   9       82.17       87.42      2.36 o 
  -3   1   9       11.42       11.48      0.76 o 
  -2   1   9      103.83      104.25      2.43 o 
  -1   1   9       97.79       96.36      2.29 o 
   0   1   9       57.98       54.68      1.56 o 
   1   1   9       10.40       11.22      0.80 o 
   2   1   9      128.21      121.82      2.85 o 
   3   1   9        0.58        0.39      0.83 o 
   4   1   9       11.10       11.14      0.83 o 
   5   1   9        1.94        2.01      0.69 o 
  -5   2   9        7.84        8.35      0.73 o 
  -4   2   9        0.01        0.23      0.41 o 
  -3   2   9       32.30       28.89      0.91 o 
  -2   2   9      177.86      167.65      5.51 o 
  -1   2   9       68.47       70.80      1.84 o 
   0   2   9       65.18       65.79      1.77 o 
   1   2   9        2.55        1.41      0.59 o 
   2   2   9       62.87       60.07      1.70 o 
   3   2   9        0.28        0.81      0.59 o 
   4   2   9        0.25        0.55      0.78 o 
   5   2   9       42.21       42.66      1.53 o 
  -5   3   9       30.14       29.67      1.21 o 
  -4   3   9        8.41        7.62      0.93 o 
  -3   3   9        4.36        5.25      0.62 o 
  -2   3   9       25.66       25.14      0.85 o 
  -1   3   9       93.57       87.90      1.74 o 
   0   3   9       14.70       15.53      0.71 o 
   1   3   9        5.65        5.78      0.53 o 
   2   3   9       39.22       40.05      1.05 o 
   3   3   9        0.66        0.81      0.66 o 
   4   3   9       21.99       24.11      1.42 o 
   5   3   9        1.42        1.45      0.66 o 
  -4   4   9       10.04        9.18      0.76 o 
  -3   4   9       27.75       27.81      1.33 o 
  -2   4   9       15.67       15.94      0.87 o 
  -1   4   9       37.71       41.41      1.11 o 
   0   4   9       68.75       66.40      1.42 o 
   1   4   9        1.43        1.20      0.45 o 
   2   4   9       34.93       33.96      1.20 o 
   3   4   9       62.66       73.41      2.01 o 
   4   4   9        6.38        6.18      0.80 o 
  -3   5   9        9.16        8.54      0.76 o 
  -2   5   9       12.58       12.28      1.28 o 
  -1   5   9       13.10       11.91      0.87 o 
   0   5   9        0.93        0.93      0.43 o 
   1   5   9       18.90       18.96      1.16 o 
   2   5   9       42.12       45.52      1.15 o 
   3   5   9        0.27        0.50      0.74 o 
  -2   6   9        0.00        0.00      0.56 o 
  -1   6   9      106.39      115.06      2.67 o 
   0   6   9        3.81        4.88      0.62 o 
   1   6   9        5.20        5.84      0.54 o 
   2   6   9       16.34       17.46      1.00 o 
  -2   0  10      108.16      110.27      3.73 o 
   0   0  10        0.00        0.00      0.69 o 
   2   0  10        3.88        4.02      1.08 o 
  -3   1  10       67.23       67.67      1.84 o 
  -2   1  10        5.63        5.05      0.78 o 
  -1   1  10       19.49       15.98      0.93 o 
   0   1  10       21.34       19.18      1.00 o 
   1   1  10        7.95        6.60      0.69 o 
   2   1  10       32.41       33.84      1.32 o 
   3   1  10        5.95        5.91      0.93 o 
  -3   2  10        8.29        7.06      0.76 o 
  -2   2  10       49.90       50.37      1.24 o 
  -1   2  10        0.04        0.00      0.64 o 
   0   2  10        0.51        0.08      0.59 o 
   1   2  10       16.63       16.13      1.00 o 
   2   2  10       34.58       36.50      1.07 o 
   3   2  10        0.32        0.09      1.23 o 
  -2   3  10        1.72        1.52      0.63 o 
  -1   3  10        5.75        5.32      0.54 o 
   0   3  10       17.42       15.78      0.79 o 
   1   3  10       39.95       41.94      1.13 o 
   2   3  10      119.45      121.68      2.28 o 
  -1   4  10        0.42        0.36      0.52 o 
   0   4  10       16.24       17.43      0.80 o 
   1   4  10        1.82        1.34      0.62 o 
                                                 
